# Supplementary material for: Proteomic and metabolomic analysis reveals new insights into quaternary amine metabolism in Citrobacter amalonaticus CJ25
Source: mSphere. 2025 Aug 25;10(9):e00421-25. doi: 10.1128/msphere.00421-25 (PMC12482172; doi:10.1128/msphere.00421-25)
Supplement: File S1 — Metabolomics compound annotation. [file msphere.00421-25-s0001.xlsx]

## Sheet: Sheet1
Tags	Checked	Name	Formula	Annot. Source: Predicted Compositions	Annot. Source: mzCloud Search	Annot. Source: mzVault Search	Annot. Source: Metabolika Search	Annot. Source: ChemSpider Search	Annot. Source: MassList Search	Annot. DeltaMass [ppm]	Calc. MW	m/z	RT [min]	Area (Max.)	# ChemSpider Results	# mzCloud Results	# mzVault Results	mzCloud Best Match	mzCloud Best Match Confidence	mzCloud Best Sim. Match	mzVault Best Match	# Usable QC	RSD QC Areas [%]	RSD Corr. QC Areas [%]	Mass List Match: Endogenous Metabolites database 4400 compounds	MS2	Reference Ion
	FALSE	Aminothiazole	C3 H4 N2 S	Full match	No results	No results	No results	Full match	No results	-1.37	100.009	101.017	1.514	7.97225e+07	3	0	0					4	8	2	No matches found	DDA for preferred ion	[M+H]+1
	FALSE	Aminothiazole	C3 H4 N2 S	Full match	No results	No results	No results	Full match	No results	-0.61	100.009	101.017	1.347	1.08948e+08	3	0	0					4	8	2	No matches found	DDA for preferred ion	[M+H]+1
	FALSE			No results	No results	No results	No results	No results	No results		101	102.007	6.235	4.14117e+07	0	0	0					2	2	1	No matches found	DDA for preferred ion	[M+H]+1
	FALSE			No results	No results	No results	No results	No results	No results		101.017	102.024	1.52	1.06127e+08	0	0	0					4	4	1	No matches found	DDA for preferred ion	[M+H]+1
	FALSE		C6 H12 N4 P2	Full match	No results	No results	No results	No results	No results	-4.4	202.053	102.034	6.863	4.09123e+09	0	0	0					4	2	1	No matches found	DDA for other ion	[M+2H]+2
	FALSE		C6 H12 N4 P2	Full match	No results	No results	No results	No results	No results	-4.33	202.053	102.034	6.287	5.02243e+08	0	0	0					2	1	0	No matches found	DDA for other ion	[M+2H]+2
	FALSE		C6 H12 N4 P2	Full match	No results	No results	No results	No results	No results	-4.31	202.053	102.034	6.665	9.99886e+08	0	0	0					4	11	3	No matches found	DDA for other ion	[M+2H]+2
	FALSE			No results	No results	No results	No results	No results	No results		101.026	102.034	6.814	3.91939e+09	0	0	0					4	6	1	No matches found	DDA for preferred ion	[M+H]+1
	FALSE	2-Isothiocyanatopropane	C4 H7 N S	Full match	No results	No results	No results	Full match	No results	-1.29	101.03	102.037	5.464	4.95651e+07	7	0	0					4	3	1	No matches found	DDA for preferred ion	[M+H]+1
	FALSE			No results	No results	No results	No results	No results	No results		101.044	102.051	6.611	7.62924e+06	0	0	0					4	16	5	No matches found	DDA for preferred ion	[M+H]+1
	FALSE			No results	No results	No results	No results	No results	No results		101.044	102.052	6.628	6.47712e+06	0	0	0					4	23	7	No matches found	DDA for preferred ion	[M+H]+1
	FALSE	1-Aminocyclopropane-1-carboxylate	C4 H7 N O2	Full match	No results	No results	Full match	Full match	Full match	-1.29	101.048	102.055	1.861	475170	20	0	0					2	7	2	Multiple matches found	DDA for preferred ion	[M+H]+1
	FALSE	2-MethylpropanalO-methyloxime	C5 H11 N O	Full match	No results	No results	Partial match	Partial match	Full match	-1.23	101.084	102.091	4.958	6.30828e+08	45	0	0					4	5	2	Multiple matches found	DDA for preferred ion	[M+H]+1
	FALSE	2-MethylpropanalO-methyloxime	C5 H11 N O	Full match	No results	No results	Partial match	Partial match	Full match	-1.22	101.084	102.091	5.554	2.16215e+07	45	0	0					4	11	3	Multiple matches found	DDA for preferred ion	[M+H]+1
	FALSE	2-MethylpropanalO-methyloxime	C5 H11 N O	Full match	No results	No results	Partial match	Partial match	Full match	-1	101.084	102.091	5.155	6.30738e+08	45	0	0					4	5	2	Multiple matches found	No MS2	[M+H]+1
	FALSE	Hexylamine	C6 H15 N	Full match	No results	No results	No results	Partial match	Full match	-1.61	101.12	102.128	3.064	4.48705e+07	21	0	0					4	7	2	Multiple matches found	No MS2	[M+H]+1
	FALSE	Hexylamine	C6 H15 N	Full match	No results	No results	No results	Full match	Full match	-1.34	101.12	102.128	2.256	4.76906e+08	21	0	0					4	10	3	Multiple matches found	DDA for preferred ion	[M+H]+1
	FALSE			No results	No results	No results	No results	No results	No results		101.5	102.507	7.132	120671	0	0	0					2	18	6	No matches found	No MS2	[M+H]+1
	FALSE		C11 H10 N O P	Full match	No results	No results	No results	No match	No results	-0.38	203.05	102.532	6.86	5.42028e+07	7	0	0					4	20	7	No matches found	DDA for other ion	[M+2H]+2
	FALSE			No results	No results	No results	No results	No results	No results		101.525	102.532	6.869	5.59976e+07	0	0	0					4	5	2	No matches found	DDA for preferred ion	[M+H]+1
	FALSE		C7 H5 N7 O	Full match	No results	No results	No results	No match	No results	3.1	203.056	102.535	6.668	2.85588e+08	5	0	0					4	11	3	No matches found	DDA for other ion	[M+2H]+2
	FALSE		C2 H3 N2 O P	Full match	No results	No results	No results	No match	No results	0.97	101.998	103.006	6.659	1.94092e+06	2	0	0					2	2	1	No matches found	DDA for preferred ion	[M+H]+1
	FALSE		C5 H8 N4 O5	Full match	No results	No results	No results	No results	No results	-3.65	204.049	103.032	6.656	6.0308e+06	0	0	0					3	29	12	No matches found	DDA for other ion	[M+2H]+2
A	FALSE	Ethylenethiourea	C3 H6 N2 S	Full match	Full match	No results	No results	Full match	No results	-1.55	102.025	103.032	1.5	3.31975e+09	3	1	0	99.9	10			4	9	3	No matches found	DDA for preferred ion	[M+H]+1
A	FALSE	Ethylenethiourea	C3 H6 N2 S	Full match	Full match	No results	No results	Full match	No results	-1.5	102.025	103.032	1.349	4.33824e+09	3	1	0	100	10			4	13	4	No matches found	DDA for preferred ion	[M+H]+1
	FALSE			No results	No results	No results	No results	No results	No results		102.03	103.037	6.848	1.10808e+07	0	0	0					4	24	8	No matches found	DDA for preferred ion	[M+H]+1
	FALSE	(S)-Methylmalonatesemialdehyde	C4 H6 O3	Full match	No results	No results	Partial match	Partial match	Full match	-2.12	102.031	103.039	1.763	614152	14	0	0					2	17	6	Multiple matches found	No MS2	[M+H]+1
	FALSE			No results	No results	No results	No results	No results	No results		102.033	103.04	4.284	277653	0	0	0					2	19	7	No matches found	No MS2	[M+H]+1
	FALSE			No results	No results	No results	No results	No results	No results		102.037	103.045	6.712	2.04036e+06	0	0	0					3	13	4	No matches found	No MS2	[M+H]+1
	FALSE	L-cycloserine	C3 H6 N2 O2	Full match	No results	No results	No results	Partial match	Full match	-1.52	102.043	103.05	2.282	1.26489e+06	10	0	0					2	9	3	Multiple matches found	No MS2	[M+H]+1
	FALSE	cycloserine diketopiperazine	C6 H12 N4 O4	Full match	No results	No results	No results	Full match	No results	-0.13	204.086	103.05	6.661	7.2303e+07	1	0	0					4	6	2	No matches found	DDA for other ion	[M+2H]+2
	FALSE			No results	No results	No results	No results	No results	No results		102.948	103.955	3.384	2.35501e+08	0	0	0					3	29	11	No matches found	DDA for preferred ion	[M+H]+1
	FALSE			No results	No results	No results	No results	No results	No results		102.948	103.955	3.254	2.32108e+08	0	0	0					3	29	13	No matches found	DDA for preferred ion	[M+H]+1
	FALSE			No results	No results	No results	No results	No results	No results		120.959	103.955	2.771	6.80243e+07	0	0	0					3	12	4	No matches found	No MS2	[M+H-H2O]+1
	FALSE			No results	No results	No results	No results	No results	No results		103.024	104.031	6.825	6.44411e+06	0	0	0					2	3	1	No matches found	DDA for preferred ion	[M+H]+1
	FALSE			No results	No results	No results	No results	No results	No results		103.056	104.063	5.595	7.50574e+06	0	0	0					2	11	4	No matches found	DDA for preferred ion	[M+H]+1
A	TRUE	Choline	C5 H14 N O	No match	No match	No results	No results	No match	No match	-9682.74	103.099	104.107	5.594	7.72096e+10	20	1	0	99.2	10			4	8	3	Single match found	DDA for preferred ion	[M+H]+1
A	FALSE	Choline	C5 H13 N O	Full match	Full match	No results	No results	Partial match	Full match	-1.96	103.1	104.107	6.921	1.61931e+08	20	1	0	94.2	9.7			2	4	2	Single match found	DDA for preferred ion	[M+H]+1
A	FALSE	Choline	C5 H13 N O	Full match	Full match	No results	No results	Partial match	Full match	-1.81	103.1	104.107	7.517	9.05005e+07	20	1	0	99.1	10			2	10	3	Single match found	DDA for preferred ion	[M+H]+1
	FALSE	Choline	C5 H13 N O	Full match	No results	No results	No results	Partial match	Full match	-1.81	103.1	104.107	7.252	6.31876e+07	20	0	0					2	27	9	Single match found	No MS2	[M+H]+1
	FALSE	Choline	C5 H13 N O	Full match	No results	No results	No results	Partial match	Full match	-1.78	103.1	104.107	7.767	1.0123e+08	20	0	0					2	12	4	Single match found	No MS2	[M+H]+1
A	FALSE	Choline	C5 H13 N O	Full match	Full match	No results	No results	Partial match	Full match	-1.77	103.1	104.107	6.972	1.04036e+08	20	1	0	97.3	9.9			3	15	5	Single match found	DDA for preferred ion	[M+H]+1
A	FALSE	Choline	C5 H13 N O	Full match	Full match	No results	No results	Partial match	Full match	-1.74	103.1	104.107	8.247	3.6074e+07	20	1	0	99.3	10			2	19	7	Single match found	DDA for preferred ion	[M+H]+1
A	FALSE	Choline	C5 H13 N O	Full match	Full match	No results	No results	Partial match	Full match	-1.73	103.1	104.107	6.609	1.08257e+08	20	1	0	99.4	10			3	24	7	Single match found	DDA for preferred ion	[M+H]+1
A	FALSE	Choline	C5 H13 N O	Full match	Full match	No results	No results	Partial match	Full match	-1.7	103.1	104.107	6.522	1.27929e+08	20	1	0	99.4	10			2	2	1	Single match found	DDA for preferred ion	[M+H]+1
A	FALSE	Choline	C5 H13 N O	Full match	Full match	No results	No results	Partial match	Full match	-1.69	103.1	104.107	11.253	1.33885e+08	20	4	0	97.7	9.9	37.6		2	11	4	Single match found	DDA for preferred ion	[M+H]+1
	FALSE	Choline	C5 H13 N O	Full match	No results	No results	No results	Partial match	Full match	-1.66	103.1	104.107	7.797	5.03842e+07	20	0	0					2	1	0	Single match found	No MS2	[M+H]+1
A	FALSE	Choline	C5 H13 N O	Full match	Full match	No results	No results	Partial match	Full match	-1.64	103.1	104.107	7.049	2.09973e+08	20	1	0	98.5	9.9			3	13	4	Single match found	DDA for preferred ion	[M+H]+1
A	FALSE	Choline	C5 H13 N O	Full match	Full match	No results	No results	Partial match	Full match	-1.6	103.1	104.107	7.097	9.73013e+07	20	1	0	99.5	10			4	24	8	Single match found	DDA for preferred ion	[M+H]+1
	FALSE	Choline	C5 H13 N O	Full match	No results	No results	No results	Partial match	Full match	-1.6	103.1	104.107	6.865	8.33996e+07	20	0	0					2	29	11	Single match found	No MS2	[M+H]+1
A	FALSE	Choline	C5 H13 N O	Full match	Full match	No results	No results	Partial match	Full match	-1.59	103.1	104.107	6.569	9.22087e+07	20	1	0	99.4	10			2	2	1	Single match found	DDA for preferred ion	[M+H]+1
A	FALSE	Choline	C5 H13 N O	Full match	Full match	No results	No results	Partial match	Full match	-1.59	103.1	104.107	6.473	2.23756e+08	20	1	0	99.2	10			2	5	2	Single match found	DDA for preferred ion	[M+H]+1
A	FALSE	Choline	C5 H13 N O	Full match	Full match	No results	No results	Partial match	Full match	-1.59	103.1	104.107	7.902	1.18437e+08	20	1	0	99.6	10			2	25	9	Single match found	DDA for preferred ion	[M+H]+1
A	FALSE	Choline	C5 H13 N O	Full match	Full match	No results	No results	Partial match	Full match	-1.59	103.1	104.107	8.194	9.98624e+07	20	1	0	99.5	10			3	19	7	Single match found	DDA for preferred ion	[M+H]+1
A	FALSE	Choline	C5 H13 N O	Full match	Full match	No results	No results	Partial match	Full match	-1.59	103.1	104.107	7.262	6.95924e+07	20	1	0	99.5	10			3	27	9	Single match found	DDA for preferred ion	[M+H]+1
A	FALSE	Choline	C5 H13 N O	Full match	Full match	No results	No results	Partial match	Full match	-1.56	103.1	104.107	7.537	7.80496e+07	20	1	0	99.4	10			2	6	2	Single match found	DDA for preferred ion	[M+H]+1
A	FALSE	Choline	C5 H13 N O	Full match	Full match	No results	No results	Partial match	Full match	-1.56	103.1	104.107	7.387	5.15848e+07	20	1	0	99.2	10			2	29	11	Single match found	DDA for preferred ion	[M+H]+1
A;B;C;D;E	FALSE	Choline	C5 H13 N O	Full match	No results	No results	No results	Partial match	Full match	-1.54	103.1	104.107	7.779	4.47058e+07	20	0	0					3	15	5	Single match found	No MS2	[M+H]+1
A	FALSE	Choline	C5 H13 N O	Full match	Full match	No results	No results	Partial match	Full match	-1.45	103.1	104.107	6.99	1.04036e+08	20	1	0	97.9	9.9			3	13	4	Single match found	DDA for preferred ion	[M+H]+1
A	FALSE	Choline	C5 H13 N O	Full match	Full match	No results	No results	Partial match	Full match	-1.44	103.1	104.107	8.33	1.14538e+08	20	1	0	99.6	10			2	18	6	Single match found	DDA for preferred ion	[M+H]+1
A	FALSE	Choline	C5 H13 N O	Full match	Full match	No results	No results	Partial match	Full match	-1.44	103.1	104.107	7.068	9.91747e+07	20	1	0	99.2	10			3	8	3	Single match found	DDA for preferred ion	[M+H]+1
A	FALSE	Choline	C5 H13 N O	Full match	Full match	No results	No results	Partial match	Full match	-1.44	103.1	104.107	6.96	1.04036e+08	20	1	0	97.3	9.9			2	13	4	Single match found	DDA for preferred ion	[M+H]+1
A	FALSE	Choline	C5 H13 N O	Full match	Full match	No results	No results	Partial match	Full match	-1.42	103.1	104.107	6.829	1.00927e+08	20	1	0	94.2	9.7			2	10	4	Single match found	DDA for preferred ion	[M+H]+1
A	FALSE	Choline	C5 H13 N O	Full match	Full match	No results	No results	Partial match	Full match	-1.38	103.1	104.107	7.624	8.80966e+07	20	1	0	99.2	10			2	6	2	Single match found	DDA for preferred ion	[M+H]+1
	FALSE	Choline	C5 H13 N O	Full match	No results	No results	No results	Partial match	Full match	-1.37	103.1	104.107	6.785	1.09277e+08	20	0	0					2	3	1	Single match found	No MS2	[M+H]+1
A	FALSE	Choline	C5 H13 N O	Full match	Full match	No results	No results	Partial match	Full match	-1.37	103.1	104.107	8.666	1.50732e+08	20	1	0	99.2	10			2	26	10	Single match found	DDA for preferred ion	[M+H]+1
A	FALSE	Choline	C5 H13 N O	Full match	Full match	No results	No results	Partial match	Full match	-1.37	103.1	104.107	10.01	1.27477e+08	20	1	0	98.6	9.9			2	0	0	Single match found	DDA for preferred ion	[M+H]+1
A	FALSE	Choline	C5 H13 N O	Full match	Full match	No results	No results	Partial match	Full match	-1.36	103.1	104.107	7.499	1.68725e+08	20	1	0	99.3	10			2	8	3	Single match found	DDA for preferred ion	[M+H]+1
A	FALSE	Choline	C5 H13 N O	Full match	Full match	No results	No results	Partial match	Full match	-1.28	103.1	104.107	8.09	4.29417e+07	20	1	0	99.5	10			2	18	7	Single match found	DDA for preferred ion	[M+H]+1
A	FALSE	Choline	C5 H13 N O	Full match	Full match	No results	No results	Partial match	Full match	-1.26	103.1	104.107	6.761	1.26403e+08	20	1	0	98.8	9.9			2	4	1	Single match found	DDA for preferred ion	[M+H]+1
A	FALSE	Choline	C5 H13 N O	Full match	Full match	No results	No results	Partial match	Full match	-1.2	103.1	104.107	8.042	5.84941e+07	20	1	0	99.3	10			2	15	5	Single match found	DDA for preferred ion	[M+H]+1
A	FALSE	Choline	C5 H13 N O	Full match	Full match	No results	No results	Partial match	Full match	-0.78	103.1	104.107	8.385	1.08101e+08	20	1	0	99.4	10			2	10	3	Single match found	DDA for preferred ion	[M+H]+1
A	TRUE	Choline	C5 H13 N O	Full match	Full match	No results	No results	Partial match	Full match	-0.48	103.1	104.107	7.453	1.19785e+08	20	1	0	99.4	10			2	27	9	Single match found	DDA for preferred ion	[M+H]+1
	FALSE	2-Hydrazino-N,N-dimethylethanamine	C4 H13 N3	No results	No results	No results	No results	No results	No results	-6.5	103.11	104.118	5.639	6.94287e+07	0	0	0					4	1	0	No matches found	DDA for preferred ion	[M+H]+1
	FALSE			No results	No results	No results	No results	No results	No results		103.113	104.12	5.793	1.51676e+06	0	0	0					2	20	7	No matches found	DDA for preferred ion	[M+H]+1
	FALSE			No results	No results	No results	No results	No results	No results		103.114	104.121	5.969	575787	0	0	0					2	3	1	No matches found	DDA for preferred ion	[M+H]+1
	FALSE		C3 H4 O2 S	Full match	No results	No results	No results	No results	No results	-1.07	103.993	105	5.449	6.81225e+07	0	0	0					4	15	6	No matches found	DDA for preferred ion	[M+H]+1
	FALSE		C3 H4 O2 S	Full match	No results	No results	No results	No results	No results	-1.3	103.993	105	4.971	467582	0	0	0					3	17	6	No matches found	DDA for preferred ion	[M+H]+1
	FALSE			No results	No results	No results	No results	No results	No results		104.097	105.104	5.783	8.57424e+08	0	0	0					3	1	0	No matches found	DDA for preferred ion	[M+H]+1
	FALSE			No results	No results	No results	No results	No results	No results		104.103	105.11	12.455	80910.5	0	0	0					2	6	2	No matches found	No MS2	[M+H]+1
	FALSE		C6 H3 N O	Full match	No results	No results	No results	No results	No results	-1.85	105.021	106.029	7.348	388699	0	0	0					2	22	8	No matches found	No MS2	[M+H]+1
	FALSE	4-Vinylpyridine	C7 H7 N	Full match	No results	No results	No results	Full match	No results	-1.61	105.058	106.065	1.585	839674	4	0	0					2	16	6	No matches found	No MS2	[M+H]+1
	FALSE	4-Vinylpyridine	C7 H7 N	Full match	No results	No results	No results	Full match	No results	-1.11	105.058	106.065	1.81	1.02574e+07	4	0	0					3	28	11	No matches found	No MS2	[M+H]+1
	FALSE		C10 H6 N4 S	Full match	No results	No results	No results	No match	No results	-2.79	214.031	108.023	2.447	8.33053e+07	9	0	0					2	6	2	No matches found	DDA for other ion	[M+2H]+2
	FALSE		C2 H2 N10 O3	Full match	No results	No results	No results	No match	No results	-1.84	214.031	108.023	3.185	5.63591e+07	9	0	0					4	21	10	No matches found	No MS2	[M+2H]+2
	FALSE		C10 H6 N4 S	Full match	No results	No results	No results	No match	No results	-2.66	214.031	108.023	1.844	4.09477e+07	9	0	0					3	21	8	No matches found	DDA for other ion	[M+2H]+2
A	FALSE	o-Toluidine	C7 H9 N	Full match	Full match	No results	No results	Full match	Full match	-1.41	107.073	108.081	1.509	6.99362e+08	19	13	0	92.7	43.9	43.1		4	27	13	Multiple matches found	DDA for preferred ion	[M+H]+1
A	FALSE	o-Toluidine	C7 H9 N	Full match	Full match	No results	No results	Not the top hit	Full match	-1.23	107.073	108.081	2.291	1.39969e+08	19	1	0	34.7	20.9			4	18	8	Multiple matches found	DDA for preferred ion	[M+H]+1
	FALSE			No results	No results	No results	No results	No results	No results		107.515	108.523	2.897	1.03178e+06	0	0	0					2	25	8	No matches found	No MS2	[M+H]+1
	FALSE			No results	No results	No results	No results	No results	No results		107.515	108.523	1.802	1.12857e+07	0	0	0					3	12	4	No matches found	No MS2	[M+H]+1
	FALSE			No results	No results	No results	No results	No results	No results		107.516	108.523	7.858	897733	0	0	0					2	5	2	No matches found	No MS2	[M+H]+1
	FALSE			No results	No results	No results	No results	No results	No results		107.517	108.524	2.21	1.16655e+06	0	0	0					2	7	2	No matches found	No MS2	[M+H]+1
	FALSE		C9 H14 P2 S	Full match	No results	No results	No results	No match	No results	2.63	216.03	109.022	7.433	3.78485e+07	1	0	0					2	25	9	No matches found	No MS2	[M+2H]+2
	FALSE		C7 H9 N2 O4 P	Full match	No results	No results	No results	No match	No results	-1.09	216.03	109.022	6.377	9.84909e+07	1	0	0					2	24	9	No matches found	No MS2	[M+2H]+2
	FALSE		C7 H9 N2 O4 P	Full match	No results	No results	No results	No match	No results	-1.02	216.03	109.022	7.459	3.78485e+07	1	0	0					2	28	11	No matches found	DDA for other ion	[M+2H]+2
	FALSE		C7 H9 N2 O4 P	Full match	No results	No results	No results	No match	No results	-0.95	216.03	109.022	7.021	2.78439e+07	1	0	0					2	19	7	No matches found	DDA for other ion	[M+2H]+2
	FALSE		C7 H9 N2 O4 P	Full match	No results	No results	No results	No match	No results	-0.66	216.03	109.022	6.929	1.08561e+07	1	0	0					2	8	3	No matches found	DDA for other ion	[M+2H]+2
	FALSE		C9 H14 P2 S	Full match	No results	No results	No results	No match	No results	3.32	216.03	109.022	10.789	3.13618e+08	1	0	0					2	10	4	No matches found	No MS2	[M+2H]+2
	FALSE		C7 H9 N2 O4 P	Full match	No results	No results	No results	No match	No results	-0.44	216.03	109.022	5.998	2.53043e+07	1	0	0					2	7	2	No matches found	No MS2	[M+2H]+2
	FALSE		C7 H9 N2 O4 P	Full match	No results	No results	No results	No match	No results	-0.38	216.03	109.022	6.373	9.84909e+07	1	0	0					2	24	8	No matches found	No MS2	[M+2H]+2
	FALSE		C7 H9 N2 O4 P	Full match	No results	No results	No results	No match	No results	-0.1	216.03	109.022	6.301	9.84909e+07	1	0	0					2	30	11	No matches found	No MS2	[M+2H]+2
	FALSE		C7 H9 N2 O4 P	Full match	No results	No results	No results	No match	No results	0.47	216.03	109.022	5.764	1.74656e+07	1	0	0					3	19	7	No matches found	No MS2	[M+2H]+2
	FALSE		C7 H9 N2 O4 P	Full match	No results	No results	No results	No match	No results	0.54	216.03	109.022	6.486	4.65542e+07	1	0	0					2	30	11	No matches found	No MS2	[M+2H]+2
	FALSE			No results	No results	No results	No results	No results	No results		108.077	109.084	2.31	1.33239e+06	0	0	0					2	26	10	No matches found	DDA for other ion	[M+H]+1
	FALSE	Sulcatone	C8 H14 O	Full match	No results	No results	No results	Partial match	Full match	-0.86	126.104	109.101	1.359	2.435e+08	156	0	0					4	4	2	Single match found	DDA for preferred ion	[M+H-H2O]+1
	FALSE		C5 H9 N5 O P2	Full match	No results	No results	No results	No results	No results	-0.28	217.028	109.521	7.655	3.69699e+07	0	0	0					2	24	9	No matches found	No MS2	[M+2H]+2
	FALSE			No results	No results	No results	No results	No results	No results		108.514	109.521	5.818	1.22937e+07	0	0	0					2	2	1	No matches found	No MS2	[M+H]+1
	FALSE			No results	No results	No results	No results	No results	No results		108.514	109.521	5.762	1.22937e+07	0	0	0					2	10	4	No matches found	No MS2	[M+H]+1
	FALSE		C11 H8 N O2 P	Full match	No results	No results	No results	No results	No results	-4.47	217.028	109.521	6.885	5.53983e+08	0	0	0					4	25	7	No matches found	DDA for other ion	[M+2H]+2
	FALSE			No results	No results	No results	No results	No results	No results		108.514	109.521	6.992	6.12052e+08	0	0	0					4	29	9	No matches found	DDA for preferred ion	[M+H]+1
	FALSE			No results	No results	No results	No results	No results	No results		108.514	109.521	6.606	8.70058e+07	0	0	0					4	9	2	No matches found	No MS2	[M+H]+1
	FALSE		C11 H8 N O2 P	Full match	No results	No results	No results	No results	No results	-4.16	217.028	109.521	6.604	8.66033e+07	0	0	0					4	11	3	No matches found	No MS2	[M+2H]+2
	FALSE			No results	No results	No results	No results	No results	No results		108.514	109.521	6.207	1.79295e+07	0	0	0					2	2	1	No matches found	No MS2	[M+H]+1
	FALSE	MFCD01202941	C11 H7 Cl N2 O	No results	No results	No results	No results	Full match	No results	1.13	218.025	110.02	7.37	8.14123e+08	5	0	0					2	5	2	No matches found	DDA for other ion	[M+2H]+2
	FALSE	MFCD01202941	C11 H7 Cl N2 O	No results	No results	No results	No results	Full match	No results	1.33	218.025	110.02	7.459	1.15833e+09	5	0	0					3	26	11	No matches found	DDA for other ion	[M+2H]+2
	FALSE	MFCD01202941	C11 H7 Cl N2 O	No results	No results	No results	No results	Full match	No results	1.35	218.025	110.02	7.505	1.15833e+09	5	0	0					2	7	2	No matches found	DDA for other ion	[M+2H]+2
	FALSE		C10 H7 N2 O2 P	Full match	No results	No results	No results	No match	No results	2.67	218.025	110.02	6.037	2.03904e+08	5	0	0					2	6	2	No matches found	DDA for other ion	[M+2H]+2
	FALSE	MFCD01202941	C11 H7 Cl N2 O	No results	No results	No results	No results	Full match	No results	2.03	218.025	110.02	5.567	3.11194e+08	5	0	0					3	23	8	No matches found	No MS2	[M+2H]+2
	FALSE			No results	No results	No results	No results	No results	No results		109.013	110.02	6.228	3.27937e+08	0	0	0					3	26	9	No matches found	DDA for preferred ion	[M+H]+1
	FALSE		C10 H7 N2 O2 P	Full match	No results	No results	No results	No match	No results	2.93	218.025	110.02	5.52	2.42041e+08	2	0	0					2	23	8	No matches found	DDA for other ion	[M+2H]+2
	FALSE		C10 H7 N2 O2 P	Full match	No results	No results	No results	No match	No results	2.96	218.025	110.02	7.867	7.41586e+08	7	0	0					2	25	9	No matches found	DDA for other ion	[M+2H]+2
	FALSE	MFCD01202941	C11 H7 Cl N2 O	No results	No results	No results	No results	Full match	No results	2.19	218.025	110.02	7.473	1.15833e+09	7	0	0					3	26	7	No matches found	DDA for other ion	[M+2H]+2
	FALSE			No results	No results	No results	No results	No results	No results		109.013	110.02	2.803	5.27302e+08	0	0	0					2	25	8	No matches found	No MS2	[M+H]+1
	FALSE		C8 H12 O3 P2	Full match	No results	No results	No results	No match	No results	-4.52	218.025	110.02	4.463	1.20202e+09	2	0	0					2	12	4	No matches found	No MS2	[M+2H]+2
	FALSE		C10 H7 N2 O2 P	Full match	No results	No results	No results	No match	No results	3.13	218.025	110.02	6.148	8.96217e+07	2	0	0					2	27	10	No matches found	DDA for other ion	[M+2H]+2
	FALSE		C10 H7 N2 O2 P	Full match	No results	No results	No results	No match	No results	3.26	218.025	110.02	7.672	2.28444e+08	2	0	0					2	20	7	No matches found	DDA for other ion	[M+2H]+2
	FALSE	4-(1,3-Benzothiazol-2-yl)-1,2,5-oxadiazol-3-amine	C9 H6 N4 O S	Full match	No results	No results	No results	Full match	No results	-4.54	218.025	110.02	4.874	5.08462e+08	2	0	0					2	21	7	No matches found	No MS2	[M+2H]+2
	FALSE		C10 H7 N2 O2 P	Full match	No results	No results	No results	No match	No results	3.39	218.025	110.02	6.285	1.76656e+09	7	0	0					2	12	4	No matches found	DDA for other ion	[M+2H]+2
	FALSE			No results	No results	No results	No results	No results	No results		109.013	110.02	2.374	3.03883e+09	0	0	0					2	27	10	No matches found	No MS2	[M+H]+1
	FALSE			No results	No results	No results	No results	No results	No results		109.013	110.02	1.714	1.42219e+09	0	0	0					2	10	4	No matches found	DDA for preferred ion	[M+H]+1
	FALSE	3,4-Diaminopyridine	C5 H7 N3	Full match	No results	No results	No results	Full match	No results	-1.08	109.064	110.071	2.279	5.0725e+08	13	0	0					2	13	5	No matches found	DDA for other ion	[M+H]+1
A	FALSE	2-Amino-4-methylpyrimidine	C5 H7 N3	Full match	Full match	No results	No results	Full match	No results	-1.26	109.064	110.071	0.218	4.19445e+08	13	1	0	36.7	6.8			2	30	11	No matches found	DDA for preferred ion	[M+H]+1
	FALSE			No results	No results	No results	No results	No results	No results		109.51	110.517	2.133	2.0281e+06	0	0	0					2	24	8	No matches found	No MS2	[M+H]+1
	FALSE			No results	No results	No results	No results	No results	No results		109.511	110.518	0.908	1.75319e+06	0	0	0					2	20	7	No matches found	No MS2	[M+H]+1
	FALSE			No results	No results	No results	No results	No results	No results		109.511	110.518	7.243	2.01531e+07	0	0	0					2	26	9	No matches found	DDA for preferred ion	[M+H]+1
	FALSE			No results	No results	No results	No results	No results	No results		109.511	110.518	7.347	709020	0	0	0					2	15	5	No matches found	DDA for preferred ion	[M+H]+1
	FALSE			No results	No results	No results	No results	No results	No results		109.511	110.518	6.25	2.23727e+07	0	0	0					2	9	3	No matches found	DDA for preferred ion	[M+H]+1
	FALSE			No results	No results	No results	No results	No results	No results		109.511	110.518	2.03	3.53062e+07	0	0	0					2	19	7	No matches found	No MS2	[M+H]+1
	FALSE			No results	No results	No results	No results	No results	No results		109.511	110.518	6.256	2.23727e+07	0	0	0					2	9	3	No matches found	No MS2	[M+H]+1
	FALSE			No results	No results	No results	No results	No results	No results		109.513	110.52	6.301	3.26326e+07	0	0	0					3	17	5	No matches found	DDA for preferred ion	[M+H]+1
	FALSE			No results	No results	No results	No results	No results	No results		109.513	110.52	6.954	1.89312e+07	0	0	0					2	25	9	No matches found	DDA for preferred ion	[M+H]+1
	FALSE			No results	No results	No results	No results	No results	No results		109.514	110.521	7.173	4.13546e+07	0	0	0					2	29	11	No matches found	No MS2	[M+H]+1
	FALSE		C9 H5 N3 O4	Full match	No results	No results	No results	No results	No results	1.52	219.028	110.521	8.679	1.0199e+08	0	0	0					2	18	6	No matches found	DDA for other ion	[M+2H]+2
	FALSE			No results	No results	No results	No results	No results	No results		109.514	110.521	6.301	1.47127e+08	0	0	0					2	27	10	No matches found	DDA for preferred ion	[M+H]+1
	FALSE		C2 H5 N9 O2 S	Full match	No results	No results	No results	No results	No results	-1.51	219.028	110.521	6.12	6.60721e+07	0	0	0					2	11	4	No matches found	DDA for other ion	[M+2H]+2
	FALSE			No results	No results	No results	No results	No results	No results		219.028	110.522	6.868	1.30734e+07	0	0	0					3	22	7	No matches found	DDA for other ion	[M+2H]+2
	FALSE			No results	No results	No results	No results	No results	No results		109.514	110.522	6.824	1.30734e+07	0	0	0					2	19	7	No matches found	DDA for preferred ion	[M+H]+1
	FALSE			No results	No results	No results	No results	No results	No results		109.514	110.522	3.209	3.83065e+08	0	0	0					3	18	4	No matches found	DDA for preferred ion	[M+H]+1
	FALSE			No results	No results	No results	No results	No results	No results		109.534	110.541	6.909	9.9826e+07	0	0	0					4	23	5	No matches found	DDA for preferred ion	[M+H]+1
	FALSE	(Z)-Oxamyl	C7 H13 N3 O3 S	Full match	No results	No results	No results	Full match	No results	1.72	219.068	110.541	6.656	2.35521e+07	1	0	0					2	27	10	No matches found	DDA for other ion	[M+2H]+2
	FALSE	(Z)-Oxamyl	C7 H13 N3 O3 S	Full match	No results	No results	No results	Full match	No results	1.92	219.068	110.541	6.856	1.0291e+08	1	0	0					4	22	6	No matches found	DDA for other ion	[M+2H]+2
	FALSE			No results	No results	No results	No results	No results	No results		110.002	111.009	6.639	7.43144e+07	0	0	0					3	6	2	No matches found	DDA for preferred ion	[M+H]+1
	FALSE	3-(Imidazol-4-yl)-2-oxopropylphosphate	C6 H9 N2 O5 P	Full match	No results	No results	Partial match	Partial match	Full match	2.28	220.025	111.02	7.632	1.29942e+08	1	0	0					2	9	3	Single match found	DDA for other ion	[M+2H]+2
	FALSE		C7 H5 N6 O P	Full match	No results	No results	No match	No match	No match	-3.6	220.025	111.02	6.158	8.40186e+08	1	0	0					2	13	4	Single match found	DDA for other ion	[M+2H]+2
	FALSE		C7 H5 N6 O P	Full match	No results	No results	No match	No match	No match	-3.59	220.025	111.02	7.569	1.29942e+08	1	0	0					2	16	6	Single match found	DDA for other ion	[M+2H]+2
	FALSE		C7 H5 N6 O P	Full match	No results	No results	No match	No match	No match	-3.52	220.025	111.02	6.078	8.40186e+08	1	0	0					2	14	5	Single match found	No MS2	[M+2H]+2
	FALSE	3-(Imidazol-4-yl)-2-oxopropylphosphate	C6 H9 N2 O5 P	Full match	No results	No results	Partial match	Partial match	Full match	2.57	220.025	111.02	8.439	1.37439e+09	1	0	0					2	30	10	Single match found	DDA for other ion	[M+2H]+2
	FALSE		C7 H5 N6 O P	Full match	No results	No results	No match	No match	No match	-3.35	220.026	111.02	6.096	8.41189e+08	1	0	0					2	12	4	Single match found	DDA for other ion	[M+2H]+2
	FALSE		C7 H5 N6 O P	Full match	No results	No results	No match	No match	No match	-3.26	220.026	111.02	7.934	4.91869e+08	1	0	0					2	19	7	Single match found	DDA for other ion	[M+2H]+2
	FALSE		C7 H5 N6 O P	Full match	No results	No results	No match	No match	No match	-3.24	220.026	111.02	6.207	8.43076e+08	2	0	0					2	14	5	Single match found	DDA for other ion	[M+2H]+2
	FALSE		C7 H5 N6 O P	Full match	No results	No results	No match	No match	No match	-3.19	220.026	111.02	6.063	8.40186e+08	1	0	0					2	14	5	Single match found	DDA for other ion	[M+2H]+2
	FALSE		C7 H5 N6 O P	Full match	No results	No results	No match	No match	No match	-3.18	220.026	111.02	6.056	8.36002e+08	1	0	0					2	12	4	Single match found	DDA for other ion	[M+2H]+2
	FALSE	Dimethyl phosphite	C2 H7 O3 P	No results	No results	No results	No results	Full match	No results	-4.4	110.013	111.02	7.24	3.2742e+08	5	0	0					2	21	8	No matches found	DDA for preferred ion	[M+H]+1
	FALSE		C7 H5 N6 O P	Full match	No results	No results	No match	No match	No match	-2.87	220.026	111.02	7.663	1.29942e+08	2	0	0					3	23	9	Single match found	DDA for other ion	[M+2H]+2
	FALSE		C7 H5 N6 O P	Full match	No results	No results	No match	No match	No match	-2.77	220.026	111.02	6.166	8.36002e+08	1	0	0					2	20	7	Single match found	DDA for other ion	[M+2H]+2
	FALSE		C7 H5 N6 O P	Full match	No results	No results	No match	No match	No match	-2.76	220.026	111.02	4.863	1.86511e+08	1	0	0					2	20	7	Single match found	No MS2	[M+2H]+2
	FALSE			No results	No results	No results	No results	No results	No results		110.02	111.028	3.337	782209	0	0	0					3	21	6	No matches found	No MS2	[M+H]+1
	FALSE			No results	No results	No results	No results	No results	No results		110.02	111.028	2.245	1.35554e+06	0	0	0					2	22	8	No matches found	DDA for preferred ion	[M+H]+1
	FALSE			No results	No results	No results	No results	No results	No results		110.02	111.028	2.272	1.68908e+06	0	0	0					3	17	6	No matches found	DDA for preferred ion	[M+H]+1
	FALSE			No results	No results	No results	No results	No results	No results		110.02	111.028	2.306	1.4023e+06	0	0	0					2	9	3	No matches found	DDA for preferred ion	[M+H]+1
	FALSE			No results	No results	No results	No results	No results	No results		110.02	111.028	3.295	1.07182e+06	0	0	0					2	11	4	No matches found	No MS2	[M+H]+1
	FALSE			No results	No results	No results	No results	No results	No results		110.02	111.028	2.427	1.28437e+06	0	0	0					2	25	9	No matches found	No MS2	[M+H]+1
	FALSE			No results	No results	No results	No results	No results	No results		110.032	111.039	6.857	5.71066e+07	0	0	0					3	14	4	No matches found	DDA for preferred ion	[M+H]+1
	FALSE		C8 H9 N6 P	Full match	No results	No results	No results	No match	No results	3.46	220.063	111.039	6.873	6.08661e+07	8	0	0					4	17	5	No matches found	DDA for other ion	[M+2H]+2
	FALSE			No results	No results	No results	No results	No results	No results		110.036	111.043	6.909	1.3995e+06	0	0	0					3	14	5	No matches found	DDA for preferred ion	[M+H]+1
	FALSE	diaminopyrimidine	C4 H6 N4	Full match	No results	No results	No results	Full match	No results	-1.27	110.059	111.066	1.554	1.53181e+06	6	0	0					2	1	0	No matches found	No MS2	[M+H]+1
	FALSE			No results	No results	No results	No results	No results	No results		110.072	111.079	14.47	83200.4	0	0	0					2	6	2	No matches found	DDA for preferred ion	[M+H]+1
	FALSE			No results	No results	No results	No results	No results	No results		110.072	111.079	13.474	242536	0	0	0					2	18	6	No matches found	No MS2	[M+H]+1
	FALSE	5K8XI641G3	C6 H10 N2	Full match	No results	No results	No results	Full match	No results	-1.34	110.084	111.092	2.051	2.46284e+08	23	0	0					2	26	10	No matches found	No MS2	[M+H]+1
	FALSE	5K8XI641G3	C6 H10 N2	Full match	No results	No results	No results	Full match	No results	-1.22	110.084	111.092	2.073	2.46284e+08	23	0	0					3	26	11	No matches found	No MS2	[M+H]+1
	FALSE	3-(Cyclopropylamino)propionitrile	C6 H10 N2	Full match	No results	No results	No results	Full match	No results	-1.29	110.084	111.092	7.113	3.52629e+08	23	0	0					2	15	5	No matches found	DDA for preferred ion	[M+H]+1
	FALSE	5K8XI641G3	C6 H10 N2	Full match	No results	No results	No results	Full match	No results	-0.7	110.084	111.092	6.774	2.38131e+08	23	0	0					2	5	2	No matches found	DDA for preferred ion	[M+H]+1
	FALSE			No results	No results	No results	No results	No results	No results		110.505	111.513	6.308	411534	0	0	0					2	25	9	No matches found	No MS2	[M+H]+1
	FALSE	Cyameluric acid	C6 H3 N7 O3	Full match	No results	No results	No results	Full match	No results	-3.49	221.029	111.522	6.043	7.47572e+07	1	0	0					2	5	2	No matches found	DDA for other ion	[M+2H]+2
	FALSE			No results	No results	No results	No results	No results	No results		110.533	111.541	6.809	561819	0	0	0					2	5	2	No matches found	DDA for preferred ion	[M+H]+1
	FALSE			No results	No results	No results	No results	No results	No results		128.971	111.968	7.845	1.45894e+07	0	0	0					2	8	3	No matches found	No MS2	[M+H-H2O]+1
	FALSE			No results	No results	No results	No results	No results	No results		110.977	111.984	7.152	5.41916e+06	0	0	0					2	14	5	No matches found	DDA for preferred ion	[M+H]+1
	FALSE			No results	No results	No results	No results	No results	No results		110.977	111.984	7.668	6.69926e+06	0	0	0					2	15	5	No matches found	DDA for preferred ion	[M+H]+1
	FALSE		C7 H12 O4 P2	Full match	No results	No results	No results	No match	No results	-0.62	222.021	112.018	7.658	6.24949e+07	2	0	0					2	18	7	No matches found	DDA for other ion	[M+2H]+2
	FALSE	5-(3-Nitrophenyl)-1,3,4-thiadiazol-2-amine	C8 H6 N4 O2 S	Full match	No results	No results	No results	Full match	No results	-0.5	222.021	112.018	8.181	1.94535e+08	2	0	0					2	25	9	No matches found	DDA for other ion	[M+2H]+2
	FALSE		C7 H12 O4 P2	Full match	No results	No results	No results	No match	No results	-0.1	222.021	112.018	6.155	3.26454e+08	2	0	0					2	13	4	No matches found	DDA for other ion	[M+2H]+2
	FALSE		C7 H12 O4 P2	Full match	No results	No results	No results	No match	No results	-0.07	222.021	112.018	7.427	6.71116e+07	4	0	0					2	15	5	No matches found	DDA for other ion	[M+2H]+2
	FALSE	4-Guanidinobutanal	C5 H11 N3 O	Full match	No results	No results	No results	Partial match	Full match	-2.03	129.09	112.087	6.252	2.31148e+08	7	0	0					3	21	6	Single match found	No MS2	[M+H-H2O]+1
	FALSE	Histamine	C5 H9 N3	Full match	No results	No results	No results	Full match	Full match	-0.79	111.08	112.087	6.25	2.31148e+08	9	0	0					3	21	5	Single match found	DDA for preferred ion	[M+H]+1
A	FALSE	Histamine	C5 H9 N3	Full match	Full match	No results	No results	Full match	Full match	-0.7	111.08	112.087	1.62	1.3743e+08	9	1	0	36.5	21.1			2	28	10	Single match found	DDA for preferred ion	[M+H]+1
	FALSE			No results	No results	No results	No results	No results	No results		111.088	112.095	8.727	282750	0	0	0					2	26	10	No matches found	No MS2	[M+H]+1
	FALSE			No results	No results	No results	No results	No results	No results		111.088	112.095	14.008	165313	0	0	0					2	6	2	No matches found	DDA for preferred ion	[M+H]+1
	FALSE			No results	No results	No results	No results	No results	No results		111.088	112.095	16.916	322322	0	0	0					2	29	11	No matches found	No MS2	[M+H]+1
	FALSE			No results	No results	No results	No results	No results	No results		111.511	112.518	3.374	1.84381e+07	0	0	0					2	5	2	No matches found	No MS2	[M+H]+1
	FALSE			No results	No results	No results	No results	No results	No results		111.511	112.518	1.314	1.08556e+06	0	0	0					2	28	11	No matches found	No MS2	[M+H]+1
	FALSE		C7 H10 Cl N O5	Full match	No results	No results	No results	No match	No results	-1.7	223.024	112.519	5.998	2.50786e+07	6	0	0					3	17	5	No matches found	No MS2	[M+2H]+2
	FALSE			No results	No results	No results	No results	No results	No results		111.535	112.542	6.607	395407	0	0	0					2	18	6	No matches found	No MS2	[M+H]+1
	FALSE	Selsun	S Se	No results	No results	No results	No results	Full match	No results	-2.7	111.888	112.896	5.383	7.24255e+06	1	0	0					4	19	7	No matches found	No MS2	[M+H]+1
	FALSE			No results	No results	No results	No results	No results	No results		111.959	112.967	6.923	1.90925e+08	0	0	0					4	21	5	No matches found	DDA for other ion	[M+H]+1
	FALSE		C H2 Cl2 N2	Full match	No results	No results	No results	No results	No results	-1.2	111.959	112.967	3.196	3.80525e+06	0	0	0					2	13	4	No matches found	DDA for preferred ion	[M+H]+1
	FALSE	[Similar to: 1-methyl-N-[2-(2-oxo-1-imidazolidinyl)ethyl]-1H-imidazole-4-sulfonamide; ΔMass: -161.1302 Da]	C H2 Cl2 N2	Full match	Invalid mass	No results	No results	No results	No results	-1.08	111.959	112.967	2.22	2.68046e+07	0	3	0			34.7		2	15	5	No matches found	DDA for preferred ion	[M+H]+1
	FALSE			No results	No results	No results	No results	No results	No results		111.959	112.967	6.601	2.77942e+07	0	0	0					4	20	7	No matches found	DDA for other ion	[M+H]+1
	FALSE			No results	No results	No results	No results	No results	No results		111.959	112.967	6.299	2.65056e+06	0	0	0					2	12	4	No matches found	No MS2	[M+H]+1
	FALSE		C9 H9 N2 O P S	Full match	No results	No results	No results	No match	No results	4.03	224.018	113.016	7.239	4.42791e+07	3	0	0					2	10	4	No matches found	No MS2	[M+2H]+2
	FALSE	1,3-dihydro-5,6-dinitro-2H-benzimidazol-2-one	C7 H4 N4 O5	Full match	No results	No results	No results	Full match	No results	0.51	224.018	113.016	6.159	4.01479e+07	3	0	0					3	24	7	No matches found	No MS2	[M+2H]+2
	FALSE		C7 H14 O2 P2 S	Full match	No results	No results	No results	No match	No results	-2.92	224.018	113.016	6.067	4.01479e+07	3	0	0					2	19	7	No matches found	No MS2	[M+2H]+2
	FALSE	1,3-dihydro-5,6-dinitro-2H-benzimidazol-2-one	C7 H4 N4 O5	Full match	No results	No results	No results	Full match	No results	0.72	224.018	113.016	7.152	4.42791e+07	3	0	0					2	25	9	No matches found	No MS2	[M+2H]+2
	FALSE		C7 H14 O2 P2 S	Full match	No results	No results	No results	No match	No results	-2.81	224.018	113.016	7.283	4.42791e+07	3	0	0					2	1	0	No matches found	No MS2	[M+2H]+2
	FALSE	1,3-dihydro-5,6-dinitro-2H-benzimidazol-2-one	C7 H4 N4 O5	Full match	No results	No results	No results	Full match	No results	1.12	224.018	113.016	6.23	3.89873e+07	3	0	0					2	13	4	No matches found	No MS2	[M+2H]+2
	FALSE	1,3-dihydro-5,6-dinitro-2H-benzimidazol-2-one	C7 H4 N4 O5	Full match	No results	No results	No results	Full match	No results	1.33	224.018	113.017	4.526	1.06521e+07	3	0	0					2	12	4	No matches found	DDA for other ion	[M+2H]+2
	FALSE	1,3-dihydro-5,6-dinitro-2H-benzimidazol-2-one	C7 H4 N4 O5	Full match	No results	No results	No results	Full match	No results	1.46	224.018	113.017	4.595	1.22019e+07	3	0	0					2	8	3	No matches found	No MS2	[M+2H]+2
	FALSE	1,3-dihydro-5,6-dinitro-2H-benzimidazol-2-one	C7 H4 N4 O5	Full match	No results	No results	No results	Full match	No results	1.79	224.019	113.017	7.211	4.42791e+07	3	0	0					2	29	11	No matches found	No MS2	[M+2H]+2
	FALSE		C7 H14 O2 P2 S	Full match	No results	No results	No results	No match	No results	-1.78	224.019	113.017	6.098	4.01479e+07	3	0	0					2	19	7	No matches found	No MS2	[M+2H]+2
	FALSE	1,3-dihydro-5,6-dinitro-2H-benzimidazol-2-one	C7 H4 N4 O5	Full match	No results	No results	No results	Full match	No results	1.81	224.019	113.017	6.198	4.53567e+07	3	0	0					3	24	6	No matches found	No MS2	[M+2H]+2
	FALSE			No results	No results	No results	No results	No results	No results		112.018	113.026	2.098	760354	0	0	0					2	13	4	No matches found	No MS2	[M+H]+1
	FALSE	Arenediol	C6 H8 O2	Full match	No results	No results	No results	Partial match	Full match	-1.66	112.052	113.06	4.32	4.11781e+06	66	0	0					2	23	9	Multiple matches found	No MS2	[M+H]+1
	FALSE	1,5-Dimethyl-1,2-dihydro-3H-pyrazol-3-one	C5 H8 N2 O	Full match	No results	No results	No results	Full match	No results	-1.04	112.064	113.071	1.428	9.98496e+08	16	0	0					4	5	1	No matches found	DDA for preferred ion	[M+H]+1
	FALSE	1,5-Dimethyl-1,2-dihydro-3H-pyrazol-3-one	C5 H8 N2 O	Full match	Invalid mass	No results	No results	Full match	No results	-0.92	112.064	113.071	1.683	6.55212e+08	16	1	0			30.6		2	16	6	No matches found	DDA for preferred ion	[M+H]+1
	FALSE	1,5-Dimethyl-1,2-dihydro-3H-pyrazol-3-one	C5 H8 N2 O	Full match	No results	No results	No results	Full match	No results	-0.56	112.064	113.071	4.938	3.31069e+07	16	0	0					2	12	4	No matches found	DDA for preferred ion	[M+H]+1
	FALSE			No results	No results	No results	No results	No results	No results		112.083	113.09	7.24	177076	0	0	0					2	17	6	No matches found	No MS2	[M+H]+1
	FALSE	GW1750000	C7 H12 O	Full match	No results	No results	No results	Full match	No results	-1.04	112.089	113.096	1.343	1.10104e+07	120	0	0					4	21	6	No matches found	DDA for preferred ion	[M+H]+1
	FALSE	DABCO	C6 H12 N2	Full match	No results	No results	No results	Full match	No results	-0.6	112.1	113.107	6.152	8.22432e+06	34	0	0					2	8	3	No matches found	No MS2	[M+H]+1
	FALSE			No results	No results	No results	No results	No results	No results		112.956	113.964	2.233	4.61777e+08	0	0	0					2	9	3	No matches found	DDA for preferred ion	[M+H]+1
	FALSE			No results	No results	No results	No results	No results	No results		130.967	113.964	6.296	1.52593e+08	0	0	0					2	2	1	No matches found	DDA for other ion	[M+H-H2O]+1
	FALSE			No results	No results	No results	No results	No results	No results		112.956	113.964	6.045	1.4808e+08	0	0	0					2	25	9	No matches found	No MS2	[M+H]+1
	FALSE			No results	No results	No results	No results	No results	No results		112.956	113.964	6.916	1.41059e+08	0	0	0					2	0	0	No matches found	No MS2	[M+H]+1
	FALSE			No results	No results	No results	No results	No results	No results		112.956	113.964	8.119	2.93447e+08	0	0	0					2	24	9	No matches found	DDA for preferred ion	[M+H]+1
	FALSE			No results	No results	No results	No results	No results	No results		112.956	113.964	8.808	7.43031e+08	0	0	0					2	7	2	No matches found	DDA for preferred ion	[M+H]+1
	FALSE	2,2,2-Trifluoroacetamide	C2 H2 F3 N O	No results	No results	No results	No results	Full match	No results	2.43	113.009	114.016	6.391	3.05014e+06	1	0	0					4	18	6	No matches found	No MS2	[M+H]+1
	FALSE	2,2,2-Trifluoroacetamide	C2 H2 F3 N O	No results	No results	No results	No results	Full match	No results	3.72	113.009	114.017	7.527	3.26997e+06	1	0	0					2	0	0	No matches found	No MS2	[M+H]+1
	FALSE			No results	No results	No results	No results	No results	No results		113.01	114.017	6.602	688046	0	0	0					4	30	8	No matches found	No MS2	[M+H]+1
	FALSE	thienylmethylamine	C5 H7 N S	Full match	No results	No results	No results	Full match	No results	-1.7	113.03	114.037	1.262	5.7186e+06	16	0	0					4	6	2	No matches found	DDA for other ion	[M+H]+1
	FALSE	[Similar to: Caprolactam; ΔMass: -0.0172 Da]		No results	Invalid mass	No results	No results	No results	No results		113.067	114.074	1.481	4.22174e+07	0	7	0			40.1		2	2	1	No matches found	DDA for preferred ion	[M+H]+1
A	FALSE	Caprolactam	C6 H11 N O	Full match	Full match	No results	No results	Partial match	No results	-1.02	113.084	114.091	0.888	2.7525e+07	34	1	0	50.7	36			2	25	9	No matches found	DDA for preferred ion	[M+H]+1
	FALSE	2,4,6-Trinitrotoluene	C7 H5 N3 O6	Full match	No results	No results	No results	Full match	No results	0.98	227.018	114.516	1.913	4.78174e+06	3	0	0					2	10	3	No matches found	DDA for other ion	[M+2H]+2
	FALSE			No results	No results	No results	No results	No results	No results		113.551	114.558	6.196	774323	0	0	0					3	10	3	No matches found	DDA for preferred ion	[M+H]+1
	FALSE			No results	No results	No results	No results	No results	No results		113.551	114.558	6.615	1.97336e+07	0	0	0					4	28	9	No matches found	DDA for preferred ion	[M+H]+1
	FALSE	N-(2-Methyl-2-propanyl)-2-(3-nitro-1H-1,2,4-triazol-1-yl)acetamide	C8 H13 N5 O3	Full match	No results	No results	No results	Full match	No results	0.62	227.102	114.558	6.631	1.09325e+07	2	0	0					4	17	6	No matches found	DDA for other ion	[M+2H]+2
	FALSE			No results	No results	No results	No results	No results	No results		113.885	114.893	4.915	952326	0	0	0					3	13	5	No matches found	No MS2	[M+H]+1
	FALSE			No results	No results	No results	No results	No results	No results		113.999	115.007	6.991	331376	0	0	0					2	11	4	No matches found	No MS2	[M+H]+1
	FALSE		C5 H5 N6 O3 P	Full match	No results	No results	No results	No match	No results	0.92	228.016	115.015	6.607	547467	1	0	0					3	12	3	No matches found	No MS2	[M+2H]+2
	FALSE			No results	No results	No results	No results	No results	No results		114.532	115.539	6.94	467913	0	0	0					3	7	3	No matches found	DDA for preferred ion	[M+H]+1
	FALSE	D-Proline	C5 H9 N O2	Full match	No results	No results	Full match	Partial match	Full match	-1.22	115.063	116.07	1.933	1.17165e+08	32	0	0					2	8	3	Multiple matches found	DDA for preferred ion	[M+H]+1
A	FALSE	Butylisopropylamine	C7 H17 N	Full match	Full match	No results	No results	Full match	No results	-0.9	115.136	116.143	1.975	9.40426e+07	25	1	0	87.8	9.4			2	8	3	No matches found	DDA for preferred ion	[M+H]+1
	FALSE			No results	No results	No results	No results	No results	No results		115.885	116.892	3.131	914447	0	0	0					3	20	6	No matches found	DDA for preferred ion	[M+H]+1
	FALSE	2-Thienylthiol	C4 H4 S2	Full match	No results	No results	No results	Full match	No results	-0.94	115.975	116.983	1.35	2.50967e+07	2	0	0					4	21	8	No matches found	DDA for preferred ion	[M+H]+1
	FALSE	5-Chloro-1-methylimidazole	C4 H5 Cl N2	Full match	No results	No results	No results	Full match	No results	-1.92	116.014	117.021	1.901	1.93275e+06	1	0	0					4	30	10	No matches found	DDA for preferred ion	[M+H]+1
	FALSE	5-Chloro-1-methylimidazole	C4 H5 Cl N2	Full match	No results	No results	No results	Full match	No results	-0.93	116.014	117.021	3.413	3.6519e+06	1	0	0					2	12	4	No matches found	DDA for preferred ion	[M+H]+1
	FALSE			No results	No results	No results	No results	No results	No results		116.02	117.028	6.418	5.15801e+06	0	0	0					2	28	11	No matches found	No MS2	[M+H]+1
	FALSE			No results	No results	No results	No results	No results	No results		116.02	117.028	9.968	482755	0	0	0					4	29	13	No matches found	DDA for preferred ion	[M+H]+1
	FALSE			No results	No results	No results	No results	No results	No results		116.02	117.028	17.229	3.76214e+06	0	0	0					2	29	11	No matches found	DDA for preferred ion	[M+H]+1
	FALSE			No results	No results	No results	No results	No results	No results		116.02	117.028	16.749	392748	0	0	0					3	23	9	No matches found	DDA for preferred ion	[M+H]+1
	FALSE			No results	No results	No results	No results	No results	No results		116.02	117.028	6.611	1.54848e+06	0	0	0					3	28	13	No matches found	No MS2	[M+H]+1
	FALSE		C2 H4 N10 O4	Full match	No results	No results	No results	No match	No results	-4.18	232.041	117.028	2.113	792730	4	0	0					2	14	5	No matches found	DDA for other ion	[M+2H]+2
	FALSE			No results	No results	No results	No results	No results	No results		116.02	117.028	16.966	549220	0	0	0					2	23	8	No matches found	DDA for preferred ion	[M+H]+1
	FALSE			No results	No results	No results	No results	No results	No results		116.02	117.028	8.747	1.64448e+07	0	0	0					2	7	2	No matches found	DDA for preferred ion	[M+H]+1
	FALSE			No results	No results	No results	No results	No results	No results		116.02	117.028	7.481	4.68605e+06	0	0	0					2	3	1	No matches found	DDA for preferred ion	[M+H]+1
	FALSE	NITROSOMORPHOLINE	C4 H8 N2 O2	Full match	No results	No results	No results	Full match	No results	-1.36	116.058	117.066	9.936	1.35524e+06	19	0	0					2	11	4	No matches found	No MS2	[M+H]+1
	FALSE	4-hydroxy-4-methyl-2-pentanone	C6 H12 O2	Full match	No results	No results	No results	Partial match	Full match	-0.89	116.084	117.091	1.316	3.52703e+07	86	0	0					4	19	5	Multiple matches found	DDA for preferred ion	[M+H]+1
	FALSE			No results	No results	No results	No results	No results	No results		116.522	117.53	3.21	1.51032e+06	0	0	0					3	21	7	No matches found	No MS2	[M+H]+1
	FALSE	[Similar to: Levodropropizine; ΔMass: -119.1780 Da]		No results	Invalid mass	No results	No results	No results	No results		116.975	117.982	6.571	9.41423e+06	0	5	0			38.7		2	5	2	No matches found	DDA for preferred ion	[M+H]+1
	FALSE			No results	No results	No results	No results	No results	No results		117.021	118.028	2.208	551162	0	0	0					2	10	4	No matches found	No MS2	[M+H]+1
	FALSE			No results	No results	No results	No results	No results	No results		117.021	118.028	8.949	292491	0	0	0					3	29	8	No matches found	DDA for preferred ion	[M+H]+1
	FALSE			No results	No results	No results	No results	No results	No results		117.021	118.028	2.094	663247	0	0	0					2	7	2	No matches found	DDA for preferred ion	[M+H]+1
	FALSE			No results	No results	No results	No results	No results	No results		117.021	118.028	2.264	335657	0	0	0					2	19	7	No matches found	No MS2	[M+H]+1
	FALSE	2-Methoxyethyl isothiocyanate	C4 H7 N O S	Full match	No results	No results	No results	Full match	No results	-1.01	117.025	118.032	1.335	7.65984e+06	3	0	0					3	25	7	No matches found	DDA for preferred ion	[M+H]+1
	FALSE	Indole;1-Benzazole	C8 H7 N	Full match	No results	No results	Partial match	Partial match	Full match	-1.41	117.058	118.065	1.155	9.34627e+07	11	0	0					2	8	3	Single match found	DDA for other ion	[M+H]+1
A	FALSE	L-Valine	C5 H11 N O2	Full match	Full match	No results	Full match	Full match	Full match	-1.11	117.079	118.086	5.407	3.02722e+07	43	3	0	98.3	9.9			4	8	2	Multiple matches found	DDA for preferred ion	[M+H]+1
A	FALSE	Betaine	C5 H11 N O2	Full match	Full match	No results	Partial match	Partial match	Full match	-0.95	117.079	118.086	6.541	1.21667e+08	43	4	0	92.3	9.6	33.3		4	7	2	Multiple matches found	DDA for preferred ion	[M+H]+1
	FALSE	2-((4-Oxo-1,4-dihydroquinazolin-2-yl)thio)acetamide	C10 H9 N3 O2 S	Full match	No results	No results	No results	Full match	No results	-4.07	235.041	118.528	7.18	1.97414e+07	11	0	0					2	20	7	No matches found	No MS2	[M+2H]+2
	FALSE		C2 H5 N9 O5	Full match	No results	No results	No results	No match	No results	-3.29	235.041	118.528	1.559	1.60703e+09	19	0	0					4	13	3	No matches found	No MS2	[M+2H]+2
	FALSE		C3 H3 Cl N2 O	Full match	No results	No results	No results	No results	No results	2.57	117.994	119.001	6.674	737968	0	0	0					2	19	7	No matches found	No MS2	[M+H]+1
	FALSE			No results	No results	No results	No results	No results	No results		118.006	119.014	6.677	1.56804e+06	0	0	0					4	8	3	No matches found	DDA for preferred ion	[M+H]+1
	FALSE			No results	No results	No results	No results	No results	No results		118.011	119.018	2.281	3.62863e+06	0	0	0					2	8	3	No matches found	DDA for preferred ion	[M+H]+1
	FALSE		C8 H14 O4 P2	Full match	No results	No results	No results	No match	No results	-3.57	236.036	119.025	10.093	3.22391e+06	16	0	0					2	6	2	No matches found	DDA for other ion	[M+2H]+2
	FALSE	MFCD00539999	C9 H8 N4 O2 S	No results	No results	No results	No results	Full match	No results	-2.41	236.036	119.025	1.757	731170	19	0	0					2	7	2	No matches found	DDA for other ion	[M+2H]+2
	FALSE	YR7700000	C3 H6 N2 O S	Full match	No results	No results	No results	Full match	No results	-0.97	118.02	119.027	1.521	1.73317e+09	2	0	0					4	6	2	No matches found	DDA for preferred ion	[M+H]+1
	FALSE	YR7700000	C3 H6 N2 O S	Full match	Invalid mass	No results	No results	Full match	No results	-0.82	118.02	119.027	1.348	3.66802e+08	2	2	0			30.3		4	17	5	No matches found	DDA for preferred ion	[M+H]+1
	FALSE	4,4'-(1,2,4-Oxadiazole-3,5-diyl)bis(1,2,5-oxadiazol-3-amine)	C6 H4 N8 O3	Full match	No results	No results	No results	Full match	No results	-2.51	236.04	119.027	1.509	1.60703e+09	1	0	0					4	13	3	No matches found	DDA for other ion	[M+2H]+2
	FALSE			No results	No results	No results	No results	No results	No results		118.022	119.029	12.394	176294	0	0	0					4	29	9	No matches found	No MS2	[M+H]+1
	FALSE		C4 H7 Cl N2	Full match	No results	No results	No results	No results	No results	-0.93	118.03	119.037	3.235	9.44827e+07	0	0	0					4	26	11	No matches found	DDA for preferred ion	[M+H]+1
	FALSE	L-2_4diaminobutyricacid	C4 H10 N2 O2	Full match	No results	No results	Partial match	Partial match	Full match	-1.06	118.074	119.081	9.927	4.38948e+06	11	0	0					2	19	6	Single match found	DDA for preferred ion	[M+H]+1
	FALSE	(Methylsulfonyl)acetonitrile	C3 H5 N O2 S	Full match	No results	No results	No results	Full match	No results	-1.67	119.004	120.011	7.469	5.87969e+06	1	0	0					4	29	12	No matches found	DDA for preferred ion	[M+H]+1
	FALSE	3-Cyanophenol	C7 H5 N O	Full match	Invalid mass	No results	No results	Full match	No results	-0.84	119.037	120.044	1.247	7.49572e+07	10	20	0			39.3		4	15	4	No matches found	DDA for preferred ion	[M+H]+1
	FALSE	1,1-dimethoxytrimethylamine	C5 H13 N O2	Full match	No results	No results	No results	Full match	No results	-1.12	119.094	120.102	5.549	1.13422e+08	6	0	0					4	8	3	No matches found	DDA for preferred ion	[M+H]+1
	FALSE	1,1-dimethoxytrimethylamine	C5 H13 N O2	Full match	No results	No results	No results	Full match	No results	-0.8	119.095	120.102	5.186	6.91471e+08	6	0	0					4	3	1	No matches found	DDA for preferred ion	[M+H]+1
	FALSE			No results	No results	No results	No results	No results	No results		120.012	121.019	7.444	3.56435e+07	0	0	0					4	25	9	No matches found	DDA for preferred ion	[M+H]+1
	FALSE		C4 H9 Cl N2	Full match	No results	No results	No results	No results	No results	-0.86	120.045	121.053	2.495	7.9737e+07	0	0	0					3	18	7	No matches found	DDA for preferred ion	[M+H]+1
	FALSE			No results	No results	No results	No results	No results	No results		120.098	121.105	5.187	3.18129e+07	0	0	0					2	0	0	No matches found	DDA for preferred ion	[M+H]+1
	FALSE	[Similar to: N-Acetyl-L-cysteine; ΔMass: -42.5168 Da]		No results	Invalid mass	No results	No results	No results	No results		120.513	121.521	7.511	852644	0	3	0			31		2	12	4	No matches found	DDA for preferred ion	[M+H]+1
	FALSE			No results	No results	No results	No results	No results	No results		120.959	121.966	2.312	8.23741e+07	0	0	0					3	22	8	No matches found	No MS2	[M+H]+1
A	FALSE	L-Cysteine	C3 H7 N O2 S	Full match	Full match	No results	Full match	Full match	Full match	-1.12	121.02	122.027	5.441	1.89505e+09	3	2	0	98.1	63			4	7	1	Multiple matches found	DDA for preferred ion	[M+H]+1
A	FALSE	L-Cysteine	C3 H7 N O2 S	Full match	Full match	No results	Full match	Full match	Full match	-0.68	121.02	122.027	1.352	6.86055e+07	3	2	0	42.9	21.7			4	6	2	Multiple matches found	DDA for preferred ion	[M+H]+1
A	FALSE	L-Cysteine	C3 H7 N O2 S	Full match	Full match	No results	Full match	Full match	Full match	-0.8	121.02	122.027	7.445	1.32088e+08	3	2	0	71.4	25.2			4	20	6	Multiple matches found	DDA for preferred ion	[M+H]+1
A	FALSE	L-Cysteine	C3 H7 N O2 S	Full match	Full match	No results	Full match	Full match	Full match	-0.41	121.02	122.027	5.093	1.1352e+08	3	2	0	92.6	43.6			2	2	1	Multiple matches found	DDA for preferred ion	[M+H]+1
	FALSE	4-Hydroxymethylphenylhydrazine	C7 H10 N2 O	Full match	No results	No results	No results	Partial match	Full match	-0.95	138.079	122.06	1.237	2.10546e+06	45	0	0					4	25	7	Single match found	DDA for preferred ion	[M+H-NH3]+1
	FALSE	OB5425000	C7 H7 N O	Full match	Invalid mass	No results	No results	Full match	No results	-0.92	121.053	122.06	1.244	2.10546e+06	16	20	0			49.5		4	25	7	No matches found	DDA for preferred ion	[M+H]+1
	FALSE	Isonicotinamidine	C6 H7 N3	Full match	No results	No results	No results	Full match	No results	-0.7	121.064	122.071	0.8	4.87074e+07	14	0	0					2	15	5	No matches found	No MS2	[M+H]+1
	FALSE	4-Amino-5-hydroxymethyl-2-methylpyrimidine	C6 H9 N3 O	Full match	No results	No results	Partial match	Partial match	Full match	-0.16	139.075	122.071	0.335	6.524e+07	22	0	0					2	7	3	Multiple matches found	DDA for preferred ion	[M+H-H2O]+1
A	FALSE	N,N-Dimethylaniline	C8 H11 N	Full match	Full match	No results	Partial match	Partial match	Full match	-1.04	121.089	122.096	2.187	9.71963e+09	45	5	0	67.7	8.4			4	12	4	Multiple matches found	DDA for preferred ion	[M+H]+1
	FALSE	N,N-Dimethylaniline	C8 H11 N	No match	Invalid mass	No results	No match	No match	No match	148737	139.1	122.096	2.229	9.71963e+09	43	5	0	72.4	8.6			4	12	4	Single match found	DDA for other ion	[M+H-H2O]+1
	FALSE			No results	No results	No results	No results	No results	No results		121.513	122.52	9.42	368360	0	0	0					3	28	7	No matches found	DDA for preferred ion	[M+H]+1
	FALSE			No results	No results	No results	No results	No results	No results		121.513	122.52	6.21	1.35658e+08	0	0	0					4	18	4	No matches found	DDA for preferred ion	[M+H]+1
	FALSE			No results	No results	No results	No results	No results	No results		121.513	122.52	8.303	269057	0	0	0					3	26	8	No matches found	DDA for preferred ion	[M+H]+1
	FALSE		C5 H10 Cl N3 O6	Full match	No results	No results	No results	No results	No results	-0.25	243.026	122.52	6.123	1.36566e+08	0	0	0					4	18	4	No matches found	DDA for other ion	[M+2H]+2
	FALSE			No results	No results	No results	No results	No results	No results		121.513	122.52	12.139	98408.1	0	0	0					2	9	3	No matches found	DDA for preferred ion	[M+H]+1
	FALSE		C6 H18 N3 O3 P S	Full match	No results	No results	No results	No match	No results	-4.79	243.079	122.547	6.874	1.26962e+08	1	0	0					4	28	9	No matches found	DDA for other ion	[M+2H]+2
	FALSE		C6 H18 N3 O3 P S	Full match	No results	No results	No results	No match	No results	-4.65	243.08	122.547	6.659	9.01576e+07	1	0	0					3	6	2	No matches found	DDA for other ion	[M+2H]+2
	FALSE			No results	No results	No results	No results	No results	No results		121.54	122.547	6.843	1.26941e+08	0	0	0					4	28	8	No matches found	DDA for preferred ion	[M+H]+1
	FALSE			No results	No results	No results	No results	No results	No results		121.917	122.924	3.099	8.65987e+07	0	0	0					4	12	4	No matches found	DDA for preferred ion	[M+H]+1
	FALSE			No results	No results	No results	No results	No results	No results		121.917	122.924	5.39	5.17525e+08	0	0	0					4	6	1	No matches found	DDA for preferred ion	[M+H]+1
	FALSE			No results	No results	No results	No results	No results	No results		121.957	122.964	5.738	4.34171e+07	0	0	0					2	15	5	No matches found	DDA for preferred ion	[M+H]+1
	FALSE			No results	No results	No results	No results	No results	No results		121.957	122.964	7.667	2.17447e+07	0	0	0					2	3	1	No matches found	DDA for preferred ion	[M+H]+1
	FALSE			No results	No results	No results	No results	No results	No results		121.957	122.964	7.798	3.04558e+07	0	0	0					2	6	2	No matches found	DDA for preferred ion	[M+H]+1
	FALSE		C2 H6 N2 O4	Full match	No results	No results	No results	No results	No results	1.53	122.033	123.04	8.333	9.25137e+06	0	0	0					2	27	10	No matches found	DDA for preferred ion	[M+H]+1
	FALSE		C2 H6 N2 O4	Full match	No results	No results	No results	No results	No results	1.65	122.033	123.04	6.135	4.49903e+08	0	0	0					3	24	7	No matches found	DDA for preferred ion	[M+H]+1
	FALSE		C2 H6 N2 O4	Full match	No results	No results	No results	No results	No results	1.72	122.033	123.04	8.555	1.40703e+07	0	0	0					2	2	1	No matches found	No MS2	[M+H]+1
	FALSE		C2 H6 N2 O4	Full match	No results	No results	No results	No results	No results	1.77	122.033	123.04	6.634	3.26134e+09	0	0	0					4	3	1	No matches found	DDA for preferred ion	[M+H]+1
	FALSE	Tetramethyldiphosphane	C4 H12 P2	Full match	No results	No results	No results	Full match	No results	-0.05	122.041	123.049	6.794	7.48763e+06	2	0	0					2	26	10	No matches found	DDA for preferred ion	[M+H]+1
	FALSE			No results	No results	No results	No results	No results	No results		122.042	123.05	2.571	2.92589e+06	0	0	0					2	26	10	No matches found	DDA for preferred ion	[M+H]+1
	FALSE			No results	No results	No results	No results	No results	No results		122.042	123.05	1.493	4.13634e+06	0	0	0					3	20	5	No matches found	No MS2	[M+H]+1
	FALSE			No results	No results	No results	No results	No results	No results		122.067	123.075	6.106	4.75661e+06	0	0	0					2	1	0	No matches found	DDA for preferred ion	[M+H]+1
	FALSE			No results	No results	No results	No results	No results	No results		122.947	123.955	7.923	4.10811e+06	0	0	0					4	19	6	No matches found	DDA for preferred ion	[M+H]+1
	FALSE			No results	No results	No results	No results	No results	No results		123.015	124.023	5.25	2.99153e+07	0	0	0					2	22	8	No matches found	DDA for preferred ion	[M+H]+1
	FALSE	Nicotinicacid	C6 H5 N O2	Full match	No results	No results	Partial match	Partial match	Full match	-0.76	123.032	124.039	1.632	8.86199e+07	9	0	0					4	6	2	Multiple matches found	DDA for preferred ion	[M+H]+1
	FALSE			No results	No results	No results	No results	No results	No results		123.034	124.041	6.658	3.63029e+08	0	0	0					4	22	11	No matches found	DDA for preferred ion	[M+H]+1
	FALSE			No results	No results	No results	No results	No results	No results		123.043	124.05	6.674	6.9634e+06	0	0	0					4	23	6	No matches found	DDA for preferred ion	[M+H]+1
	FALSE	Pyrazinamide	C5 H5 N3 O	Full match	No results	No results	No results	Partial match	Full match	-1	123.043	124.05	9.487	1.49558e+07	4	0	0					2	28	11	Single match found	No MS2	[M+H]+1
	FALSE	Dimetridazole	C5 H7 N3 O2	No results	No results	No results	No results	Full match	No results	-0.42	141.054	124.05	12.272	4.40363e+06	25	0	0					2	1	0	No matches found	DDA for preferred ion	[M+H-H2O]+1
	FALSE	Pyrazinamide	C5 H5 N3 O	Full match	No results	No results	No results	Partial match	Full match	-0.2	123.043	124.051	6.328	1.33996e+06	4	0	0					2	10	4	Single match found	No MS2	[M+H]+1
	FALSE	Pyrazinamide	C5 H5 N3 O	Full match	No results	No results	No results	Partial match	Full match	-0.04	123.043	124.051	17.012	4.21193e+06	4	0	0					2	17	6	Single match found	No MS2	[M+H]+1
	FALSE	UV6260496	C6 H9 N3	Full match	No results	No results	No results	Full match	No results	-0.89	123.08	124.087	2.126	5.48925e+08	10	0	0					2	5	2	No matches found	DDA for other ion	[M+H]+1
	FALSE	N,N-dimethylsulfamide	C2 H8 N2 O2 S	No results	No results	No results	No results	Full match	No results	-0.88	124.031	125.038	6.636	4.92326e+08	2	0	0					4	5	1	No matches found	DDA for preferred ion	[M+H]+1
	FALSE		C3 H8 O5	Full match	No results	No results	No results	No results	No results	-0.68	124.037	125.044	6.745	9.54755e+06	0	0	0					2	24	9	No matches found	DDA for preferred ion	[M+H]+1
	FALSE		C3 H8 O5	Full match	No results	No results	No results	No results	No results	-0.19	124.037	125.044	6.497	9.54755e+06	0	0	0					2	22	8	No matches found	DDA for preferred ion	[M+H]+1
	FALSE	XY3177100	C5 H8 N4	Full match	No results	No results	No results	Full match	No results	-1.45	124.075	125.082	3.348	3.76863e+07	6	0	0					4	20	8	No matches found	DDA for preferred ion	[M+H]+1
	FALSE	Piperidinoacetonitrile	C7 H12 N2	Full match	No results	No results	No results	Full match	No results	-1.13	124.1	125.107	1.349	2.63274e+07	19	0	0					3	12	4	No matches found	DDA for preferred ion	[M+H]+1
	FALSE			No results	No results	No results	No results	No results	No results		124.5	125.507	3.469	1.03848e+06	0	0	0					2	23	8	No matches found	No MS2	[M+H]+1
	FALSE			No results	No results	No results	No results	No results	No results		124.957	125.964	13.427	223112	0	0	0					2	26	8	No matches found	No MS2	[M+H]+1
	FALSE			No results	No results	No results	No results	No results	No results		124.957	125.964	8.088	2.88895e+06	0	0	0					2	9	3	No matches found	No MS2	[M+H]+1
	FALSE			No results	No results	No results	No results	No results	No results		124.965	125.972	6.037	190044	0	0	0					2	27	10	No matches found	DDA for other ion	[M+H]+1
	FALSE			No results	No results	No results	No results	No results	No results		124.979	125.986	6.868	1.51178e+09	0	0	0					4	6	2	No matches found	DDA for preferred ion	[M+H]+1
	FALSE			No results	No results	No results	No results	No results	No results		249.958	125.986	6.857	1.17824e+09	0	0	0					4	5	2	No matches found	DDA for other ion	[M+2H]+2
A	FALSE	Taurine	C2 H7 N O3 S	Not the top hit	Full match	No results	Full match	Full match	Full match	-0.86	125.015	126.022	4.166	1.85887e+07	2	1	0	53.3	7.7			4	13	4	Single match found	DDA for preferred ion	[M+H]+1
	FALSE	5-Methylcytosine	C5 H7 N3 O	Full match	No results	No results	No results	Full match	Full match	-1.42	125.059	126.066	5.988	530079	13	0	0					2	6	2	Single match found	No MS2	[M+H]+1
	FALSE	5-Methylcytosine	C5 H7 N3 O	Full match	No results	No results	No results	Full match	Full match	-0.28	125.059	126.066	6.609	842122	13	0	0					2	23	9	Single match found	No MS2	[M+H]+1
	FALSE	5-Methylcytosine	C5 H7 N3 O	Full match	Invalid mass	No results	No results	Partial match	Full match	-0.12	125.059	126.066	8.468	8.79472e+06	13	20	0			59.7		2	4	1	Single match found	DDA for other ion	[M+H]+1
	FALSE	5-Methylcytosine	C5 H7 N3 O	Full match	No results	No results	No results	Full match	Full match	-0.58	125.059	126.066	6.409	8.00722e+06	13	0	0					2	23	7	Single match found	No MS2	[M+H]+1
	FALSE	1_2-Diaminobenzene	C6 H8 N2	Full match	No results	No results	No results	Partial match	Full match	-1.23	108.069	126.102	0.508	3.76767e+08	36	0	0					4	27	7	Multiple matches found	No MS2	[M+NH4]+1
	FALSE	2-methylhistamine	C6 H11 N3	Full match	No results	No results	No results	Partial match	Full match	-0.1	125.095	126.103	1.724	6.13236e+07	17	0	0					2	10	4	Multiple matches found	No MS2	[M+H]+1
	FALSE		C H2 O7	Full match	No results	No results	No results	No results	No results	-2.07	125.98	126.987	11.735	166472	0	0	0					2	24	8	No matches found	DDA for preferred ion	[M+H]+1
	FALSE			No results	No results	No results	No results	No results	No results		125.982	126.989	6.666	2.9051e+07	0	0	0					4	19	5	No matches found	DDA for preferred ion	[M+H]+1
	FALSE		C5 H2 O4	Full match	No results	No results	No results	No results	No results	1.2	125.995	127.003	6.724	1.56944e+06	0	0	0					2	4	1	No matches found	DDA for preferred ion	[M+H]+1
	FALSE			No results	No results	No results	No results	No results	No results		126.034	127.041	6.955	569790	0	0	0					2	11	4	No matches found	DDA for preferred ion	[M+H]+1
A	FALSE	1-Methyl-3,6-(1H,2H)-pyridazinedione	C5 H6 N2 O2	Full match	Full match	No results	Partial match	Partial match	Full match	-0.91	126.043	127.05	5.824	1.50825e+07	33	3	0	96.6	9.8			3	12	4	Multiple matches found	DDA for preferred ion	[M+H]+1
	FALSE	Imidazoleaceticacid	C5 H6 N2 O2	Full match	No results	No results	Partial match	Partial match	Full match	-0.72	126.043	127.05	1.554	2.03319e+06	33	0	0					2	14	5	Multiple matches found	DDA for preferred ion	[M+H]+1
	FALSE	3-Ethoxy-5-methyl-1H-pyrazole	C6 H10 N2 O	Full match	No results	No results	No results	Full match	No results	-0.98	126.079	127.086	19.06	256889	14	0	0					2	19	6	No matches found	DDA for preferred ion	[M+H]+1
	FALSE	Dichloroacetamide	C2 H3 Cl2 N O	No results	No results	No results	No results	Full match	No results	1.26	126.959	127.967	17.134	183412	1	0	0					3	15	5	No matches found	No MS2	[M+H]+1
	FALSE	3-Methyl-4,5-dihydro-1H-pyrazole-1-carboxamide	C5 H9 N3 O	Full match	No results	No results	No results	Full match	No results	-0.31	127.075	128.082	3.342	4.94163e+07	3	0	0					3	8	3	No matches found	No MS2	[M+H]+1
	FALSE	galegine	C6 H13 N3	Full match	Invalid mass	No results	No results	Full match	No results	-1.07	127.111	128.118	6.984	1.08749e+08	3	9	0			35.4		2	22	8	No matches found	DDA for preferred ion	[M+H]+1
	FALSE	1-[(4Z)-4-Hydrazono-2-butanyl]aziridine	C6 H13 N3	Full match	No results	No results	No results	Full match	No results	-0.95	127.111	128.118	8.684	6.28562e+07	3	0	0					2	9	3	No matches found	DDA for preferred ion	[M+H]+1
	FALSE	galegine	C6 H13 N3	Full match	No results	No results	No results	Full match	No results	-0.79	127.111	128.118	0.509	3.40934e+08	3	0	0					2	6	2	No matches found	No MS2	[M+H]+1
	FALSE	Dichloroacetic acid	C2 H2 Cl2 O2	No results	No results	No results	No results	Full match	No results	1.67	127.943	128.951	2.033	4.70976e+07	1	0	0					2	8	3	No matches found	DDA for preferred ion	[M+H]+1
	FALSE	4,5-DIMETHYL-1,3-THIAZOL-2-AMINE	C5 H8 N2 S	Full match	No results	No results	No results	Full match	No results	-0.77	128.041	129.048	1.328	7.13221e+07	4	0	0					4	5	1	No matches found	DDA for preferred ion	[M+H]+1
	FALSE	Dihydrothymine	C5 H8 N2 O2	Full match	Invalid mass	No results	No results	Full match	Full match	-0.81	128.058	129.066	8.09	902461	20	1	0			38.8		2	1	0	Single match found	DDA for other ion	[M+H]+1
	FALSE	Dihydrothymine	C5 H8 N2 O2	Full match	No results	No results	No results	Full match	Full match	0.22	128.059	129.066	6.011	3.64995e+06	20	0	0					2	23	8	Single match found	No MS2	[M+H]+1
	FALSE	D-2-Amino-hexano-6-lactam	C6 H12 N2 O	Full match	No results	No results	No results	Partial match	Full match	-0.33	128.095	129.102	4.787	7.87633e+06	18	0	0					2	3	1	Multiple matches found	No MS2	[M+H]+1
	FALSE	D-2-Amino-hexano-6-lactam	C6 H12 N2 O	Full match	No results	No results	No results	Partial match	Full match	-0.52	128.095	129.102	3.986	1.31517e+07	18	0	0					2	22	8	Multiple matches found	No MS2	[M+H]+1
	FALSE			No results	No results	No results	No results	No results	No results		128.927	129.934	2.728	609496	0	0	0					2	9	3	No matches found	No MS2	[M+H]+1
	FALSE		C3 H4 N2 O8 P2	Full match	No results	No results	No results	No results	No results	-2.65	257.944	129.979	6.665	2.58972e+07	0	0	0					4	13	4	No matches found	DDA for other ion	[M+2H]+2
	FALSE		C6 H9 Cl O3 P2 S	Full match	No results	No results	No results	No results	No results	0.09	257.944	129.979	7.238	268748	0	0	0					2	5	2	No matches found	No MS2	[M+2H]+2
	FALSE		C9 H10 N2 O7	Full match	No results	No results	No results	No match	No results	1.93	258.049	130.032	4.125	2.41691e+07	10	0	0					3	24	7	No matches found	DDA for other ion	[M+2H]+2
	FALSE			No results	No results	No results	No results	No results	No results		129.044	130.051	1.33	2.91805e+06	0	0	0					2	6	2	No matches found	DDA for other ion	[M+H]+1
	FALSE	D-Pipecolicacid	C6 H11 N O2	Full match	No results	No results	Partial match	Partial match	Full match	-0.54	129.079	130.086	17.892	277203	54	0	0					2	5	2	Multiple matches found	No MS2	[M+H]+1
A	FALSE	N,N-Diisopropylethylamine (DIPEA)	C8 H19 N	Full match	Full match	No results	No results	Full match	No results	-0.67	129.152	130.159	1.513	7.12747e+07	32	3	0	76.5	8.8	30.9		4	19	6	No matches found	DDA for preferred ion	[M+H]+1
A	FALSE	N,N-Diisopropylethylamine (DIPEA)	C8 H19 N	Full match	Full match	No results	No results	Full match	No results	-0.65	129.152	130.159	4.511	1.24163e+08	32	2	0	71.5	8.6			4	15	7	No matches found	DDA for preferred ion	[M+H]+1
A	FALSE	N,N-Diisopropylethylamine (DIPEA)	C8 H19 N	Full match	Full match	No results	No results	Full match	No results	-0.61	129.152	130.159	1.886	7.72543e+08	32	2	0	86.4	9.3			4	13	5	No matches found	DDA for preferred ion	[M+H]+1
A	FALSE	N,N-Diisopropylethylamine (DIPEA)	C8 H19 N	Full match	Full match	No results	No results	Full match	No results	-0.47	129.152	130.159	2.484	1.14264e+08	32	2	0	83.4	9.2			3	11	3	No matches found	DDA for preferred ion	[M+H]+1
	FALSE			No results	No results	No results	No results	No results	No results		129.475	130.482	6.789	880863	0	0	0					2	11	4	No matches found	DDA for preferred ion	[M+H]+1
	FALSE		C12 H6 N O4 P	Full match	No results	No results	No results	No match	No results	-0.82	259.003	130.509	14.133	186949	1	0	0					2	18	6	No matches found	DDA for other ion	[M+2H]+2
	FALSE		C12 H6 N O4 P	Full match	No results	No results	No results	No match	No results	-0.68	259.003	130.509	6.22	3.22599e+07	1	0	0					3	27	7	No matches found	DDA for other ion	[M+2H]+2
	FALSE		C5 H6 N7 O2 P S	Full match	No results	No results	No results	No match	No results	-3.29	259.003	130.509	6.485	2.75847e+07	1	0	0					2	6	2	No matches found	DDA for other ion	[M+2H]+2
	FALSE		C8 H10 Cl N5 O S	Full match	No results	No results	No results	No match	No results	-0.78	259.029	130.522	6.637	1.28444e+08	5	0	0					4	8	3	No matches found	DDA for other ion	[M+2H]+2
	FALSE			No results	No results	No results	No results	No results	No results		129.526	130.533	5.853	1.29559e+06	0	0	0					3	11	4	No matches found	DDA for preferred ion	[M+H]+1
	FALSE	KARSIL	C12 H15 Cl2 N O	No results	No results	No results	No results	Full match	No results	-4.93	259.052	130.533	3.237	3.60157e+07	7	0	0					2	19	7	No matches found	No MS2	[M+2H]+2
	FALSE			No results	No results	No results	No results	No results	No results		129.925	130.933	2.579	1.38094e+06	0	0	0					2	29	11	No matches found	No MS2	[M+H]+1
	FALSE			No results	No results	No results	No results	No results	No results		129.926	130.933	3.204	1.73165e+06	0	0	0					3	26	10	No matches found	DDA for other ion	[M+H]+1
	FALSE		C5 H5 N6 O5 P	Full match	No results	No results	No results	No match	No results	2.71	260.007	131.011	6.455	165264	1	0	0					2	19	7	No matches found	DDA for other ion	[M+2H]+2
	FALSE	4-Hydroxy-5-methyl-3(2H)-thiophenone	C5 H6 O2 S	Full match	No results	No results	No results	Full match	No results	-0.75	130.009	131.016	4.067	2.04112e+08	2	0	0					4	10	3	No matches found	DDA for preferred ion	[M+H]+1
	FALSE	4-Hydroxy-5-methyl-3(2H)-thiophenone	C5 H6 O2 S	Full match	No results	No results	No results	Full match	No results	-0.24	130.009	131.016	5.469	6.36558e+07	2	0	0					4	9	3	No matches found	DDA for preferred ion	[M+H]+1
	FALSE		C6 H9 N6 O4 P	Full match	No results	No results	No results	No match	No results	-4.26	260.041	131.028	6.625	675180	6	0	0					2	6	2	No matches found	DDA for other ion	[M+2H]+2
	FALSE	5-CHLORO-1,3-DIMETHYLPYRAZOLE	C5 H7 Cl N2	Full match	No results	No results	No results	Full match	No results	-0.38	130.03	131.037	1.888	467186	1	0	0					2	11	3	No matches found	DDA for preferred ion	[M+H]+1
	FALSE			No results	No results	No results	No results	No results	No results		130.526	131.533	7.505	2.66868e+06	0	0	0					2	22	8	No matches found	No MS2	[M+H]+1
	FALSE		C9 H8 N7 O P	Full match	No results	No results	No results	No match	No results	-2.67	261.052	131.533	7.872	5.74361e+07	1	0	0					2	10	3	No matches found	No MS2	[M+2H]+2
	FALSE			No results	No results	No results	No results	No results	No results		130.526	131.533	4.18	2.46734e+06	0	0	0					3	22	7	No matches found	No MS2	[M+H]+1
	FALSE		C11 H3 N9	Full match	No results	No results	No results	No match	No results	3.9	261.052	131.533	7.657	5.74361e+07	1	0	0					2	10	3	No matches found	No MS2	[M+2H]+2
	FALSE		C7 H11 N5 O4 S	Full match	No results	No results	No results	No match	No results	-3.84	261.052	131.533	7.359	6.09991e+06	1	0	0					2	28	10	No matches found	No MS2	[M+2H]+2
	FALSE		C6 H17 N O6 P2	Full match	No results	No results	No results	No match	No results	-3.53	261.052	131.533	8.868	2.14833e+07	1	0	0					3	27	8	No matches found	DDA for other ion	[M+2H]+2
	FALSE		C8 H12 N3 O5 P	Full match	No results	No results	No results	No match	No results	3.54	261.052	131.533	6.112	3.49802e+07	1	0	0					3	20	6	No matches found	DDA for other ion	[M+2H]+2
	FALSE			No results	No results	No results	No results	No results	No results		130.922	131.93	3.191	1.04775e+08	0	0	0					4	22	7	No matches found	DDA for preferred ion	[M+H]+1
	FALSE	3-Methylindole	C9 H9 N	Full match	No results	No results	No results	Partial match	Full match	-0.79	131.073	132.081	1.644	5.85054e+06	34	0	0					2	28	9	Multiple matches found	DDA for preferred ion	[M+H]+1
A	FALSE	L-Norleucine	C6 H13 N O2	Full match	Full match	No results	Partial match	Not the top hit	Full match	-0.68	131.095	132.102	2.133	5.81916e+08	46	4	0	68.3	8.4			4	15	4	Multiple matches found	DDA for preferred ion	[M+H]+1
A	FALSE	6-Aminocaproic acid	C6 H13 N O2	Full match	Full match	No results	Partial match	Partial match	Full match	-0.5	131.095	132.102	5.002	3.52321e+07	46	6	0	65.3	38.8			4	2	1	Multiple matches found	DDA for preferred ion	[M+H]+1
A	FALSE	Isoleucine	C6 H13 N O2	Full match	Full match	No results	Partial match	Partial match	Full match	-0.42	131.095	132.102	5.237	1.33409e+07	46	4	0	56.8	7.8			4	13	5	Multiple matches found	DDA for preferred ion	[M+H]+1
	FALSE	Glycylglycine	C4 H8 N2 O3	No results	Invalid mass	No results	No results	No results	No results	-9.56	132.052	133.059	7.021	7.10002e+06	0	3	0	53.9	7.7			4	12	4	No matches found	DDA for preferred ion	[M+H]+1
	FALSE	DD9100000	C8 H8 N2	Full match	No results	No results	No results	Full match	No results	-0.62	132.069	133.076	1.893	5.80448e+06	25	0	0					3	11	4	No matches found	DDA for preferred ion	[M+H]+1
	FALSE	2-hydroxycaproicacid	C6 H12 O3	Full match	No results	No results	No results	Partial match	Full match	-1.03	132.079	133.086	16.317	265888	70	0	0					2	8	3	Multiple matches found	DDA for preferred ion	[M+H]+1
	FALSE			No results	No results	No results	No results	No results	No results		132.99	133.997	1.361	3.29717e+06	0	0	0					4	26	7	No matches found	DDA for preferred ion	[M+H]+1
	FALSE			No results	No results	No results	No results	No results	No results		111.02	134.009	1.345	1.00028e+07	0	0	0					2	7	2	No matches found	DDA for preferred ion	[M+Na]+1
	FALSE	Timonacic	C4 H7 N O2 S	Full match	No results	No results	No results	Full match	No results	-0.47	133.02	134.027	5.654	8.11505e+07	3	0	0					4	9	3	No matches found	DDA for preferred ion	[M+H]+1
A	FALSE	N,N-Bis(2-hydroxyethyl)formamide	C5 H11 N O3	Full match	Full match	No results	Partial match	Partial match	No results	-0.64	133.074	134.081	2.336	9.85338e+07	25	1	0	55	22.9			4	6	2	No matches found	DDA for preferred ion	[M+H]+1
	FALSE	UB6600000	C6 H15 N O2	Full match	No results	No results	No results	Full match	No results	-1.15	133.11	134.117	3.103	1.37935e+06	7	0	0					2	15	5	No matches found	No MS2	[M+H]+1
	FALSE	N-Methylethanebis(thioamide)	C3 H6 N2 S2	No results	No results	No results	No results	Full match	No results	-0.24	133.997	135.005	1.347	7.17445e+06	1	0	0					4	5	2	No matches found	DDA for preferred ion	[M+H]+1
	FALSE	2'_4'-Dihydroxyacetophenone	C8 H8 O3	Full match	No results	No results	Partial match	Partial match	Full match	-0.79	152.047	135.044	2.405	806168	63	0	0					2	13	5	Multiple matches found	No MS2	[M+H-H2O]+1
	FALSE	ortho-Phthalaldehyde	C8 H6 O2	Full match	No results	No results	No results	Full match	No results	-0.41	134.037	135.044	5.318	2.62029e+06	12	0	0					2	9	3	No matches found	No MS2	[M+H]+1
	FALSE	3-Mercaptohexanol	C6 H14 O S	No results	No results	No results	No results	Full match	No results	4.13	134.077	135.084	13.486	362197	17	0	0					2	6	2	No matches found	DDA for preferred ion	[M+H]+1
	FALSE	3-Mercaptohexanol	C6 H14 O S	No results	No results	No results	No results	Full match	No results	4.58	134.077	135.084	13.444	410679	17	0	0					2	13	4	No matches found	No MS2	[M+H]+1
	FALSE	Trimethylolpropane	C6 H14 O3	Full match	No results	No results	No results	Full match	No results	-0.82	134.094	135.101	1.435	3.28792e+06	11	0	0					3	7	2	No matches found	DDA for preferred ion	[M+H]+1
	FALSE	3-Ethyl-o-xylene	C10 H14	No results	No results	No results	Partial match	Full match	No results	-0.61	134.109	135.117	6.516	3.03784e+06	83	0	0					2	11	4	No matches found	No MS2	[M+H]+1
	FALSE			No results	No results	No results	No results	No results	No results		134.987	135.994	7.282	1.28368e+06	0	0	0					2	13	4	No matches found	No MS2	[M+H]+1
	FALSE	[Similar to: 2-Isopropylaniline; ΔMass: -0.1181 Da]		No results	Invalid mass	No results	No results	No results	No results		134.987	135.994	13.996	361178	0	20	0			35		3	3	1	No matches found	DDA for preferred ion	[M+H]+1
	FALSE		C6 H5 N6 O P3	Full match	No results	No results	No results	No results	No results	-1.62	269.973	135.994	9.394	149136	0	0	0					3	20	7	No matches found	DDA for other ion	[M+2H]+2
	FALSE			No results	No results	No results	No results	No results	No results		134.987	135.994	9.489	156164	0	0	0					2	12	4	No matches found	DDA for preferred ion	[M+H]+1
	FALSE			No results	No results	No results	No results	No results	No results		134.987	135.994	13.736	194961	0	0	0					4	14	4	No matches found	DDA for preferred ion	[M+H]+1
	FALSE			No results	No results	No results	No results	No results	No results		134.987	135.994	10.113	187676	0	0	0					3	2	1	No matches found	No MS2	[M+H]+1
	FALSE		C6 H2 N O P	Full match	No results	No results	No results	No results	No results	-4.86	134.987	135.994	15.167	145380	0	0	0					3	2	1	No matches found	No MS2	[M+H]+1
	FALSE		C6 H2 N O P	Full match	No results	No results	No results	No results	No results	-4.85	134.987	135.994	9.015	600009	0	0	0					2	22	8	No matches found	DDA for preferred ion	[M+H]+1
A	FALSE	Benzothiazole	C7 H5 N S	Full match	Full match	No results	No results	Full match	No results	-0.38	135.014	136.021	1.279	1.08916e+08	7	1	0	98.5	9.9			4	12	3	No matches found	DDA for preferred ion	[M+H]+1
	FALSE	FD4025000	C5 H10 Cl N O	No results	No results	No results	No results	Full match	No results	1.92	135.045	136.053	6.668	2.96892e+06	2	0	0					2	8	3	No matches found	DDA for preferred ion	[M+H]+1
	FALSE	Piperidine, 1-crotonoyl-	C9 H15 N O	Full match	No results	No results	No results	Full match	No results	-0.34	153.115	136.112	1.922	2.04748e+08	55	0	0					3	7	2	No matches found	DDA for preferred ion	[M+H-H2O]+1
A	FALSE	2-Isopropylaniline	C9 H13 N	Full match	Full match	No results	No results	Partial match	No results	-0.4	135.105	136.112	2.036	2.41238e+08	67	9	0	67	57.6			4	8	2	No matches found	DDA for preferred ion	[M+H]+1
	FALSE		C3 H4 O4 S	Full match	No results	No results	No results	No results	No results	0.91	135.983	136.991	6.61	725049	0	0	0					2	9	3	No matches found	DDA for preferred ion	[M+H]+1
	FALSE		C2 H5 N2 O P S	Full match	No results	No results	No results	No results	No results	-0.99	135.986	136.993	6.605	6.26028e+06	0	0	0					4	26	9	No matches found	DDA for preferred ion	[M+H]+1
	FALSE		C3 H5 Cl N2 S	Full match	No results	No results	No results	No results	No results	-0.51	135.986	136.993	1.568	4.70595e+07	0	0	0					4	17	7	No matches found	DDA for preferred ion	[M+H]+1
	FALSE		C3 H5 O4 P	Full match	No results	No results	No results	No match	No results	0.19	135.993	137	9.703	313656	1	0	0					2	21	8	No matches found	No MS2	[M+H]+1
	FALSE	3-(1-Chlorovinyl)-1,2,4-trioxolane	C4 H5 Cl O3	No results	No results	No results	No results	Full match	No results	-0.93	135.993	137	9.224	189670	1	0	0					2	1	0	No matches found	No MS2	[M+H]+1
	FALSE		C3 H5 O4 P	Full match	No results	No results	No results	No match	No results	0.63	135.993	137	10.493	163821	1	0	0					3	26	7	No matches found	No MS2	[M+H]+1
	FALSE			No results	No results	No results	No results	No results	No results		136.083	137.09	1.311	3.71408e+06	0	0	0					2	20	7	No matches found	DDA for preferred ion	[M+H]+1
	FALSE			No results	No results	No results	No results	No results	No results		136.087	137.095	1.526	1.04363e+06	0	0	0					2	12	4	No matches found	DDA for preferred ion	[M+H]+1
	FALSE			No results	No results	No results	No results	No results	No results		136.49	137.497	9.469	175590	0	0	0					2	13	5	No matches found	DDA for preferred ion	[M+H]+1
	FALSE		C5 H9 N O8 P2	Full match	No results	No results	No results	No results	No results	-0.14	272.98	137.497	9	181379	0	0	0					2	17	6	No matches found	DDA for other ion	[M+2H]+2
	FALSE			No results	No results	No results	No results	No results	No results		136.49	137.497	9.225	253118	0	0	0					2	25	8	No matches found	No MS2	[M+H]+1
	FALSE			No results	No results	No results	No results	No results	No results		136.49	137.497	3.878	815261	0	0	0					3	5	1	No matches found	DDA for preferred ion	[M+H]+1
	FALSE			No results	No results	No results	No results	No results	No results		136.49	137.497	10.771	96940.1	0	0	0					2	5	2	No matches found	DDA for preferred ion	[M+H]+1
	FALSE			No results	No results	No results	No results	No results	No results		136.49	137.497	9.384	341700	0	0	0					2	28	11	No matches found	DDA for preferred ion	[M+H]+1
	FALSE			No results	No results	No results	No results	No results	No results		136.49	137.497	8.956	375691	0	0	0					2	2	1	No matches found	DDA for preferred ion	[M+H]+1
	FALSE			No results	No results	No results	No results	No results	No results		136.49	137.497	12.266	136190	0	0	0					2	19	7	No matches found	No MS2	[M+H]+1
	FALSE			No results	No results	No results	No results	No results	No results		136.49	137.498	3.936	762540	0	0	0					2	2	1	No matches found	No MS2	[M+H]+1
	FALSE		C5 H9 N O8 P2	Full match	No results	No results	No results	No results	No results	0.49	272.98	137.498	6.506	248218	0	0	0					2	4	2	No matches found	No MS2	[M+2H]+2
	FALSE		C17 H7 N O S	Full match	No results	No results	No results	No match	No results	3.5	273.026	137.52	7.725	1.15057e+06	1	0	0					4	23	7	No matches found	DDA for other ion	[M+2H]+2
	FALSE		C2 H5 N O2 P2	Full match	No results	No results	No results	No match	No results	3.93	136.98	137.987	3.215	6.25161e+07	1	0	0					4	28	8	No matches found	No MS2	[M+H]+1
	FALSE		C2 H5 N O2 P2	Full match	No results	No results	No results	No match	No results	4.12	136.98	137.987	7.849	3.45561e+07	1	0	0					3	19	6	No matches found	DDA for preferred ion	[M+H]+1
	FALSE		C9 H8 O6 P2	Full match	No results	No results	No results	No match	No results	-3.09	273.979	137.997	6.592	2.35975e+06	2	0	0					4	19	5	No matches found	No MS2	[M+2H]+2
	FALSE		C H3 N3 O3 S	Full match	No results	No results	No results	No results	No results	-0.86	136.989	137.997	3.294	910837	0	0	0					2	5	2	No matches found	No MS2	[M+H]+1
	FALSE			No results	No results	No results	No results	No results	No results		115.008	137.997	6.588	2.35975e+06	0	0	0					4	19	5	No matches found	No MS2	[M+Na]+1
	FALSE			No results	No results	No results	No results	No results	No results		136.991	137.998	6.898	2.46953e+07	0	0	0					4	22	6	No matches found	DDA for preferred ion	[M+H]+1
	FALSE			No results	No results	No results	No results	No results	No results		136.991	137.998	6.89	2.46953e+07	0	0	0					4	24	8	No matches found	DDA for preferred ion	[M+H]+1
	FALSE			No results	No results	No results	No results	No results	No results		136.991	137.998	6.611	6.87266e+06	0	0	0					4	14	5	No matches found	No MS2	[M+H]+1
	FALSE			No results	No results	No results	No results	No results	No results		137.02	138.027	6.639	2.04193e+08	0	0	0					4	22	8	No matches found	DDA for preferred ion	[M+H]+1
A	FALSE	4-Pyridineacetic acid	C7 H7 N O2	Full match	Full match	No results	Partial match	Partial match	Full match	-0.41	137.048	138.055	1.272	4.46284e+07	40	11	0	78.2	50.6	33.1		4	21	7	Multiple matches found	DDA for preferred ion	[M+H]+1
	FALSE	2-Hydroxyphenethylamine	C8 H11 N O	Full match	Invalid mass	No results	No results	Partial match	Full match	-0.61	137.084	138.091	2.363	5.60791e+07	69	6	0			39		3	4	1	Multiple matches found	DDA for preferred ion	[M+H]+1
A	FALSE	2-Methoxy-5-methylaniline	C8 H11 N O	Full match	Full match	No results	No results	Not the top hit	Full match	-0.34	137.084	138.091	1.978	1.1721e+08	69	3	0	39.7	21.4	34.2		4	11	3	Multiple matches found	DDA for preferred ion	[M+H]+1
	FALSE	2,4,6-triaminotoluene	C7 H11 N3	Full match	No results	No results	No results	Full match	No results	-0.09	137.095	138.103	16.759	304337	2	0	0					3	4	1	No matches found	No MS2	[M+H]+1
	FALSE		C3 H4 N9 O P3	Full match	No results	No results	No results	No match	No results	1.37	274.976	138.495	7.462	3.99046e+07	1	0	0					3	12	4	No matches found	DDA for other ion	[M+2H]+2
	FALSE		C3 H4 N9 O P3	Full match	No results	No results	No results	No match	No results	1.43	274.976	138.495	6.157	3.11803e+07	1	0	0					2	15	5	No matches found	DDA for other ion	[M+2H]+2
	FALSE		C4 H5 N O13	Full match	No results	No results	No results	No match	No results	-1.92	274.976	138.495	4.273	3.69584e+08	1	0	0					3	27	11	No matches found	DDA for other ion	[M+2H]+2
	FALSE			No results	No results	No results	No results	No results	No results		137.488	138.495	3.495	1.9097e+08	0	0	0					2	6	2	No matches found	DDA for preferred ion	[M+H]+1
	FALSE			No results	No results	No results	No results	No results	No results		137.488	138.495	3.238	2.8627e+08	0	0	0					3	16	5	No matches found	DDA for preferred ion	[M+H]+1
	FALSE		C3 H4 N9 O P3	Full match	No results	No results	No results	No match	No results	1.77	274.976	138.495	3.37	2.3376e+08	1	0	0					3	16	5	No matches found	No MS2	[M+2H]+2
	FALSE		C3 H4 N9 O P3	Full match	No results	No results	No results	No match	No results	2.1	274.976	138.495	6.098	3.11803e+07	1	0	0					2	18	6	No matches found	DDA for other ion	[M+2H]+2
	FALSE		C3 H4 N9 O P3	Full match	No results	No results	No results	No match	No results	2.21	274.976	138.495	3.255	2.3376e+08	1	0	0					3	16	5	No matches found	No MS2	[M+2H]+2
	FALSE		C7 H16 Cl N O2 P2 S	Full match	No results	No results	No results	No results	No results	1.04	275.007	138.511	6.674	9.02406e+07	0	0	0					4	29	9	No matches found	DDA for other ion	[M+2H]+2
	FALSE			No results	No results	No results	No results	No results	No results		137.988	138.995	6.377	2.99465e+07	0	0	0					2	24	9	No matches found	No MS2	[M+H]+1
	FALSE			No results	No results	No results	No results	No results	No results		137.988	138.995	1.774	1.58018e+08	0	0	0					2	29	11	No matches found	DDA for preferred ion	[M+H]+1
	FALSE			No results	No results	No results	No results	No results	No results		137.988	138.995	8.055	9.64175e+07	0	0	0					2	28	10	No matches found	DDA for preferred ion	[M+H]+1
	FALSE			No results	No results	No results	No results	No results	No results		137.988	138.995	8.003	9.64175e+07	0	0	0					2	28	10	No matches found	DDA for preferred ion	[M+H]+1
	FALSE		C3 H N8 O6 P	Full match	No results	No results	No results	No match	No results	0.41	275.976	138.995	7.662	2.77037e+07	7	0	0					2	13	5	No matches found	DDA for other ion	[M+2H]+2
	FALSE	4-Chlorobenzoic acid	C7 H5 Cl O2	No results	No results	No results	No results	Full match	No results	4.3	155.998	138.995	8.12	1.37271e+07	14	0	0					2	8	3	No matches found	DDA for preferred ion	[M+H-H2O]+1
	FALSE			No results	No results	No results	No results	No results	No results		137.988	138.995	4.677	9.66822e+07	0	0	0					2	11	4	No matches found	DDA for preferred ion	[M+H]+1
	FALSE	4-Chlorobenzoic acid	C7 H5 Cl O2	No results	No results	No results	No results	Full match	No results	4.44	155.999	138.995	6.491	1.6709e+07	14	0	0					3	12	3	No matches found	No MS2	[M+H-H2O]+1
	FALSE			No results	No results	No results	No results	No results	No results		137.988	138.995	5.612	5.62135e+07	0	0	0					2	23	9	No matches found	DDA for preferred ion	[M+H]+1
	FALSE			No results	No results	No results	No results	No results	No results		137.988	138.995	6.373	2.99465e+07	0	0	0					2	24	9	No matches found	DDA for preferred ion	[M+H]+1
	FALSE		C5 H6 N6 O2 P2 S	Full match	No results	No results	No results	No match	No results	3.9	275.976	138.995	6.039	5.7785e+06	3	0	0					2	27	10	No matches found	DDA for other ion	[M+2H]+2
	FALSE		C5 H6 N6 O2 P2 S	Full match	No results	No results	No results	No match	No results	3.9	275.976	138.995	4.494	9.66822e+07	3	0	0					2	12	4	No matches found	DDA for other ion	[M+2H]+2
	FALSE			No results	No results	No results	No results	No results	No results		137.988	138.995	7.944	9.64175e+07	0	0	0					2	10	4	No matches found	DDA for other ion	[M+H]+1
	FALSE			No results	No results	No results	No results	No results	No results		137.988	138.995	7.918	9.32935e+07	0	0	0					2	10	4	No matches found	DDA for preferred ion	[M+H]+1
	FALSE			No results	No results	No results	No results	No results	No results		137.988	138.995	4.46	9.66822e+07	0	0	0					2	28	9	No matches found	DDA for preferred ion	[M+H]+1
	FALSE	2-Chloro-4-hydroxybenzaldehyde	C7 H5 Cl O2	No results	No results	No results	No results	Full match	No results	4.57	155.999	138.995	6.423	2.99465e+07	14	0	0					3	12	4	No matches found	DDA for other ion	[M+H-H2O]+1
	FALSE			No results	No results	No results	No results	No results	No results		137.988	138.995	8.041	9.64175e+07	0	0	0					2	28	10	No matches found	DDA for preferred ion	[M+H]+1
	FALSE	2-Chloro-4-hydroxybenzaldehyde	C7 H5 Cl O2	No results	No results	No results	No results	Full match	No results	4.71	155.999	138.995	6.44	1.07674e+07	14	0	0					2	11	4	No matches found	DDA for other ion	[M+H-H2O]+1
	FALSE			No results	No results	No results	No results	No results	No results		137.988	138.995	2.155	2.63214e+08	0	0	0					2	12	4	No matches found	DDA for preferred ion	[M+H]+1
	FALSE	4-Chlorobenzoic acid	C7 H5 Cl O2	No results	No results	No results	No results	Full match	No results	4.76	155.999	138.995	8.09	1.37271e+07	14	0	0					2	8	3	No matches found	DDA for preferred ion	[M+H-H2O]+1
	FALSE			No results	No results	No results	No results	No results	No results		137.988	138.995	2.838	7.30594e+07	0	0	0					3	19	8	No matches found	DDA for preferred ion	[M+H]+1
	FALSE		C5 H4 N2 O2 S	Full match	No results	No results	No results	No results	No results	-4.89	155.999	138.995	6.371	2.99465e+07	0	0	0					3	12	4	No matches found	No MS2	[M+H-H2O]+1
	FALSE			No results	No results	No results	No results	No results	No results		137.988	138.995	6.287	6.58544e+07	0	0	0					2	11	4	No matches found	DDA for preferred ion	[M+H]+1
	FALSE		C5 H4 N2 O2 S	Full match	No results	No results	No results	No results	No results	-4.78	155.999	138.995	6.399	6.58544e+07	0	0	0					3	12	3	No matches found	DDA for other ion	[M+H-H2O]+1
	FALSE		C3 H N8 O6 P	Full match	No results	No results	No results	No match	No results	1.6	275.976	138.995	7.858	9.64175e+07	2	0	0					2	5	2	No matches found	No MS2	[M+2H]+2
	FALSE			No results	No results	No results	No results	No results	No results		137.99	138.997	10.449	122848	0	0	0					2	15	5	No matches found	DDA for preferred ion	[M+H]+1
	FALSE			No results	No results	No results	No results	No results	No results		137.99	138.997	11.227	291980	0	0	0					2	10	3	No matches found	DDA for preferred ion	[M+H]+1
	FALSE			No results	No results	No results	No results	No results	No results		137.99	138.997	16.487	615577	0	0	0					2	15	5	No matches found	No MS2	[M+H]+1
	FALSE			No results	No results	No results	No results	No results	No results		137.99	138.997	9.426	284099	0	0	0					2	9	3	No matches found	DDA for preferred ion	[M+H]+1
	FALSE	[(Cyanocarbonyl)amino](trifluoro)methane	C3 H F3 N2 O	No results	No results	No results	No results	Full match	No results	-2.16	138.004	139.011	6.698	3.29391e+06	1	0	0					3	13	4	No matches found	DDA for preferred ion	[M+H]+1
	FALSE	4',4-dichlorochalcone	C15 H10 Cl2 O	No results	No results	No results	No results	Full match	No results	-1.88	276.01	139.012	6.656	2.37431e+06	2	0	0					4	21	6	No matches found	DDA for other ion	[M+2H]+2
	FALSE		C2 H6 N2 O3 S	Full match	No results	No results	No results	No match	No results	4.63	138.011	139.018	6.852	5.0702e+08	1	0	0					4	11	3	No matches found	DDA for preferred ion	[M+H]+1
	FALSE		C10 H2 O	Full match	No results	No results	No results	No match	No results	-0.08	138.011	139.018	6.654	1.17964e+08	1	0	0					4	8	2	No matches found	DDA for preferred ion	[M+H]+1
	FALSE			No results	No results	No results	No results	No results	No results		138.039	139.047	6.888	3.76471e+06	0	0	0					2	5	2	No matches found	DDA for preferred ion	[M+H]+1
	FALSE	4-Nitroaniline	C6 H6 N2 O2	Full match	No results	No results	No results	Full match	Full match	0.09	138.043	139.05	6.453	895691	34	0	0					4	18	7	Multiple matches found	DDA for preferred ion	[M+H]+1
	FALSE	4-Hydroxymethylphenylhydrazine	C7 H10 N2 O	Full match	No results	No results	No results	Partial match	Full match	-0.09	138.079	139.087	1.346	7.25572e+06	45	0	0					3	10	4	Single match found	DDA for preferred ion	[M+H]+1
	FALSE			No results	No results	No results	No results	No results	No results		138.099	139.106	0.377	716934	0	0	0					2	10	3	No matches found	DDA for preferred ion	[M+H]+1
	FALSE			No results	No results	No results	No results	No results	No results		138.098	139.106	1.322	2.75167e+06	0	0	0					2	6	2	No matches found	DDA for preferred ion	[M+H]+1
	FALSE			No results	No results	No results	No results	No results	No results		138.48	139.487	6.252	6.10847e+06	0	0	0					2	9	3	No matches found	DDA for preferred ion	[M+H]+1
	FALSE			No results	No results	No results	No results	No results	No results		138.488	139.495	9.431	213626	0	0	0					2	15	5	No matches found	No MS2	[M+H]+1
	FALSE		C5 H5 N5 O5 P2	Full match	No results	No results	No results	No results	No results	-1.85	276.976	139.495	4.452	381014	0	0	0					2	27	10	No matches found	DDA for other ion	[M+2H]+2
	FALSE		C5 H5 N5 O5 P2	Full match	No results	No results	No results	No results	No results	-1.7	276.976	139.495	8.71	284525	0	0	0					2	5	2	No matches found	DDA for other ion	[M+2H]+2
	FALSE		C8 H18 Cl2 N O3 P	Full match	No results	No results	No results	No match	No results	-0.89	277.04	139.527	6.64	4.1623e+07	4	0	0					4	21	7	No matches found	DDA for other ion	[M+2H]+2
	FALSE			No results	No results	No results	No results	No results	No results		138.558	139.565	6.657	1.04684e+06	0	0	0					3	22	8	No matches found	DDA for preferred ion	[M+H]+1
	FALSE			No results	No results	No results	No results	No results	No results		138.98	139.988	7.568	3.13575e+07	0	0	0					2	9	3	No matches found	DDA for preferred ion	[M+H]+1
	FALSE			No results	No results	No results	No results	No results	No results		138.981	139.988	8.708	1.55669e+08	0	0	0					2	19	6	No matches found	DDA for preferred ion	[M+H]+1
	FALSE			No results	No results	No results	No results	No results	No results		138.981	139.988	6.093	1.65154e+08	0	0	0					2	18	7	No matches found	DDA for preferred ion	[M+H]+1
	FALSE			No results	No results	No results	No results	No results	No results		138.981	139.988	6.069	1.65154e+08	0	0	0					2	18	7	No matches found	DDA for preferred ion	[M+H]+1
	FALSE			No results	No results	No results	No results	No results	No results		138.981	139.988	6.149	2.23385e+08	0	0	0					2	15	5	No matches found	DDA for preferred ion	[M+H]+1
	FALSE			No results	No results	No results	No results	No results	No results		138.981	139.988	6.058	1.65154e+08	0	0	0					2	18	7	No matches found	DDA for preferred ion	[M+H]+1
	FALSE			No results	No results	No results	No results	No results	No results		138.981	139.988	6.207	2.44902e+08	0	0	0					2	18	7	No matches found	DDA for preferred ion	[M+H]+1
	FALSE	[Similar to: N-(4-chlorophenyl)-N'-(1-methyl-1H-pyrazol-5-yl)thiourea; ΔMass: -127.0360 Da]	C2 H6 N O4 P	Full match	Invalid mass	No results	No results	No results	No results	-0.77	139.003	140.011	3.826	2.72661e+09	0	21	0			32.5		2	21	8	No matches found	DDA for preferred ion	[M+H]+1
	FALSE	[Similar to: (1S,4R,7S,8S,11S)-9-tert-butyl-7,9-dihydroxy-3,5,12-trioxatetracyclo[6.6.0.0Âa,ÂaÂa.0â_x0081_´,â_x0081_¸]tetradecane-2,6,13-trione; ΔMass: -187.0968 Da]	C2 H6 N O4 P	Full match	Invalid mass	No results	No results	No results	No results	-0.61	139.003	140.011	5.884	3.70169e+08	0	20	0			38.3		3	27	9	No matches found	DDA for preferred ion	[M+H]+1
	FALSE		C2 H6 N O4 P	Full match	No results	No results	No results	No results	No results	-0.41	139.003	140.011	6.133	3.70169e+08	0	0	0					4	28	9	No matches found	DDA for preferred ion	[M+H]+1
	FALSE	[Similar to: Bis(2-ethylhexyl) phosphate; ΔMass: -44.1920 Da]	C6 H13 N6 O P3	Full match	Invalid mass	No results	No results	No match	No results	-3.82	278.035	140.025	6.64	2.37691e+07	16	1	0			30.5		4	23	9	No matches found	DDA for other ion	[M+2H]+2
	FALSE	[Similar to: Bis(2-ethylhexyl) phosphate; ΔMass: -183.1790 Da]	C3 H9 N O5	Full match	Invalid mass	No results	No results	No results	No results	1.82	139.048	140.056	6.646	2.95533e+07	0	1	0			30.5		4	8	3	No matches found	DDA for preferred ion	[M+H]+1
	FALSE	Methyl [2-oxo-4-(phenylsulfanyl)cyclohexyl]acetate	C15 H18 O3 S	No results	Invalid mass	No results	No results	Full match	No results	-3.25	278.097	140.056	6.628	2.82068e+07	4	1	0			30.5		4	6	2	No matches found	DDA for other ion	[M+2H]+2
	FALSE			No results	No results	No results	No results	No results	No results		139.952	140.959	12.457	980266	0	0	0					2	27	11	No matches found	No MS2	[M+H]+1
	FALSE	[Similar to: N-allyl-2-(2-methyl-1-benzofuran-3-yl)acetamide; ΔMass: -89.1560 Da]	C H2 Cl N2 O2 P	Full match	Invalid mass	No results	No results	No results	No results	0.17	139.954	140.962	7.473	6.04389e+06	0	25	0			55.4		2	20	7	No matches found	DDA for preferred ion	[M+H]+1
	FALSE	[Similar to: [5-(Benzoyloxy)-4,6-dihydroxy-3-methoxy-1-cyclohexen-1-yl]methyl benzoate; ΔMass: -258.1822 Da]		No results	Invalid mass	No results	No results	No results	No results		139.954	140.962	13.793	1.19349e+06	0	20	0			56.3		3	10	3	No matches found	DDA for preferred ion	[M+H]+1
	FALSE			No results	No results	No results	No results	No results	No results		139.954	140.962	6.604	2.03535e+07	0	0	0					4	18	6	No matches found	DDA for preferred ion	[M+H]+1
	FALSE			No results	No results	No results	No results	No results	No results		139.984	140.991	3.217	5.03785e+06	0	0	0					2	29	11	No matches found	No MS2	[M+H]+1
	FALSE		C3 H N4 O P	Full match	No results	No results	No results	No results	No results	-4.11	139.988	140.995	7.505	7.76488e+06	0	0	0					3	20	7	No matches found	No MS2	[M+H]+1
	FALSE		C3 H N4 O P	Full match	No results	No results	No results	No results	No results	-3.36	139.988	140.996	5.827	635621	0	0	0					2	12	4	No matches found	No MS2	[M+H]+1
	FALSE		C3 H N4 O P	Full match	No results	No results	No results	No results	No results	-3.25	139.988	140.996	6.421	1.57681e+07	0	0	0					3	13	4	No matches found	No MS2	[M+H]+1
	FALSE	[Similar to: NP-003430; ΔMass: -266.2027 Da]	C3 H N4 O P	Full match	Invalid mass	No results	No results	No results	No results	-3.02	139.988	140.996	18.769	508794	0	33	0			63.5		2	30	12	No matches found	DDA for preferred ion	[M+H]+1
	FALSE	Phosphonoacetic acid	C2 H5 O5 P	No match	Invalid mass	No results	No results	No results	No results	6.58	139.988	140.996	7.527	7.76488e+06	0	11	0	38.2	21.3	44		2	7	2	No matches found	DDA for preferred ion	[M+H]+1
	FALSE	Phosphonoacetic acid	C2 H5 O5 P	No match	Invalid mass	No results	No results	No results	No results	6.65	139.988	140.996	7.392	8.23728e+06	0	11	0	32.8	20.8	42.6		2	7	2	No matches found	DDA for preferred ion	[M+H]+1
	FALSE	Phosphonoacetic acid	C2 H5 O5 P	No match	Invalid mass	No results	No results	No results	No results	6.7	139.988	140.996	4.416	2.41139e+06	0	11	0	63.7	23.8	43.2		2	3	1	No matches found	DDA for preferred ion	[M+H]+1
	FALSE		C3 H N4 O P	Full match	No results	No results	No results	No results	No results	-3.15	139.988	140.996	2.073	1.27199e+07	0	0	0					2	2	1	No matches found	DDA for preferred ion	[M+H]+1
	FALSE	[Similar to: (4aS,9aR)-2-Benzoyl-7-[2-(1H-imidazol-4-yl)ethyl]decahydro-6H-pyrido[3,4-d]azepin-6-one; ΔMass: -226.2171 Da]	C3 H N4 O P	Full match	Invalid mass	No results	No results	No results	No results	-2.44	139.988	140.996	19.173	2.39124e+06	0	20	0			44.5		3	28	12	No matches found	DDA for preferred ion	[M+H]+1
	FALSE		C3 H9 P S2	Full match	No results	No results	No results	No results	No results	0.99	139.988	140.996	6.408	1.60955e+07	0	0	0					3	14	5	No matches found	No MS2	[M+H]+1
	FALSE	[Similar to: (4aS,9aR)-2-Benzoyl-7-[2-(1H-imidazol-4-yl)ethyl]decahydro-6H-pyrido[3,4-d]azepin-6-one; ΔMass: -226.2171 Da]	C3 H N4 O P	Full match	Invalid mass	No results	No results	No results	No results	-2.36	139.988	140.996	14.81	452200	0	30	0			51.4		2	15	5	No matches found	DDA for preferred ion	[M+H]+1
	FALSE	2,5-Diformylthiophene	C6 H4 O2 S	Full match	No results	No results	No results	Full match	No results	-1.06	139.993	141	1.092	3.01812e+07	2	0	0					2	15	5	No matches found	DDA for preferred ion	[M+H]+1
	FALSE		C2 H N6 P	Full match	No results	No results	No results	No results	No results	2.25	140	141.008	3.827	303453	0	0	0					2	20	7	No matches found	No MS2	[M+H]+1
	FALSE	HSM	C4 H9 Cl O S	Full match	No results	No results	No results	Not the top hit	No results	1.65	140.006	141.014	6.892	1.04731e+07	2	0	0					4	11	3	No matches found	DDA for preferred ion	[M+H]+1
	FALSE	EMPSH	C3 H9 O2 P S	Full match	No results	No results	No results	Full match	No results	3.47	140.007	141.014	9.564	131284	1	0	0					2	10	3	No matches found	No MS2	[M+H]+1
	FALSE	(2,2-Difluorovinyl)benzene	C8 H6 F2	No results	No results	No results	No results	Full match	No results	-1.2	140.044	141.051	6.638	9.42723e+07	1	0	0					4	4	1	No matches found	DDA for preferred ion	[M+H]+1
	FALSE			No results	No results	No results	No results	No results	No results		140.525	141.532	7.483	533680	0	0	0					3	16	5	No matches found	DDA for preferred ion	[M+H]+1
	FALSE			No results	No results	No results	No results	No results	No results		140.951	141.959	2.122	2.12677e+08	0	0	0					2	7	2	No matches found	DDA for preferred ion	[M+H]+1
	FALSE			No results	No results	No results	No results	No results	No results		140.951	141.959	3.224	1.71928e+08	0	0	0					4	30	10	No matches found	DDA for other ion	[M+H]+1
	FALSE			No results	No results	No results	No results	No results	No results		140.951	141.959	5.664	5.6232e+07	0	0	0					2	3	1	No matches found	DDA for other ion	[M+H]+1
	FALSE			No results	No results	No results	No results	No results	No results		140.976	141.983	6.098	8.54607e+07	0	0	0					2	12	4	No matches found	No MS2	[M+H]+1
	FALSE			No results	No results	No results	No results	No results	No results		140.976	141.983	6.107	8.54607e+07	0	0	0					2	12	4	No matches found	No MS2	[M+H]+1
	FALSE			No results	No results	No results	No results	No results	No results		140.976	141.983	5.944	6.27895e+07	0	0	0					2	12	4	No matches found	No MS2	[M+H]+1
	FALSE			No results	No results	No results	No results	No results	No results		140.976	141.983	6.246	9.16514e+07	0	0	0					3	30	11	No matches found	No MS2	[M+H]+1
	FALSE			No results	No results	No results	No results	No results	No results		140.993	142	17.667	4.1366e+06	0	0	0					3	11	4	No matches found	No MS2	[M+H]+1
	FALSE			No results	No results	No results	No results	No results	No results		140.993	142	17.999	5.30011e+06	0	0	0					2	4	1	No matches found	No MS2	[M+H]+1
	FALSE	2-amino-6-methylpyrimidine-4-thiol	C5 H7 N3 S	No results	No results	No results	No results	Full match	No results	-0.4	141.036	142.043	1.346	4.38446e+06	4	0	0					4	21	7	No matches found	DDA for preferred ion	[M+H]+1
A	FALSE	4,6-Dimethyl-2(1H)-pyrimidinone	C6 H8 N2 O	Full match	Full match	No results	No results	Full match	Full match	-0.64	124.064	142.097	6.152	1.17115e+07	35	1	0	36.7	6.8			2	4	2	Single match found	DDA for preferred ion	[M+NH4]+1
	FALSE	1,1,2,2,3,3,4,4,4-Nonafluoro-1-butanesulfinamide	C4 H2 F9 N O S	No results	No results	No results	No results	Full match	No results	-4.82	282.97	142.492	8.146	340259	1	0	0					2	10	3	No matches found	No MS2	[M+2H]+2
	FALSE		C2 H6 Cl N3 O11	Full match	No results	No results	No results	No match	No results	3.36	282.97	142.492	7.998	217809	1	0	0					2	20	7	No matches found	No MS2	[M+2H]+2
	FALSE			No results	No results	No results	No results	No results	No results		141.948	142.955	2.812	579229	0	0	0					3	15	5	No matches found	No MS2	[M+H]+1
	FALSE			No results	No results	No results	No results	No results	No results		141.979	142.987	3.385	504036	0	0	0					3	13	4	No matches found	No MS2	[M+H]+1
	FALSE		C2 H7 N8 O P3 S	Full match	No results	No results	No results	No match	No results	-0.69	283.967	142.991	8.273	306006	4	0	0					2	15	5	No matches found	DDA for other ion	[M+2H]+2
	FALSE		C4 H2 N2 O2 S	Full match	No results	No results	No results	No results	No results	0.97	141.984	142.991	6.671	4.10564e+07	0	0	0					4	22	8	No matches found	DDA for preferred ion	[M+H]+1
	FALSE			No results	No results	No results	No results	No results	No results		141.996	143.004	6.808	2.49105e+06	0	0	0					3	23	8	No matches found	DDA for preferred ion	[M+H]+1
	FALSE		C2 H7 O5 P	Full match	No results	No results	No results	No results	No results	2.4	142.003	143.011	7.231	3.64468e+07	0	0	0					3	28	10	No matches found	No MS2	[M+H]+1
	FALSE			No results	No results	No results	No results	No results	No results		142.041	143.048	6.689	1.03146e+07	0	0	0					2	1	0	No matches found	DDA for preferred ion	[M+H]+1
	FALSE	1,4-Dimethylcyclohexene	C8 H14	Full match	No results	No results	No results	Full match	No results	-0.62	110.109	143.143	1.294	647903	134	0	0					2	14	5	No matches found	DDA for preferred ion	[M+H+MeOH]+1
	FALSE	Nonanal	C9 H18 O	Full match	No results	No results	No results	Full match	No results	-0.16	142.136	143.143	1.309	647903	104	0	0					2	14	5	No matches found	DDA for preferred ion	[M+H]+1
	FALSE	Phosphorazidothioic difluoride	F2 N3 P S	No results	No results	No results	No results	Full match	No results	-2.82	142.951	143.959	5.982	1.16166e+06	1	0	0					3	20	6	No matches found	No MS2	[M+H]+1
	FALSE	Phosphorazidothioic difluoride	F2 N3 P S	No results	No results	No results	No results	Full match	No results	-0.6	142.952	143.959	6.323	5.23091e+06	1	0	0					2	9	3	No matches found	No MS2	[M+H]+1
	FALSE	Phosphorazidothioic difluoride	F2 N3 P S	No results	No results	No results	No results	Full match	No results	-1.52	142.952	143.959	6.192	325007	1	0	0					4	12	4	No matches found	DDA for other ion	[M+H]+1
	FALSE			No results	No results	No results	No results	No results	No results		142.973	143.981	9.174	2.70598e+07	0	0	0					2	9	3	No matches found	No MS2	[M+H]+1
	FALSE			No results	No results	No results	No results	No results	No results		142.976	143.983	6.775	1.09378e+07	0	0	0					3	14	4	No matches found	DDA for preferred ion	[M+H]+1
	FALSE			No results	No results	No results	No results	No results	No results		142.989	143.997	6.84	5.87969e+07	0	0	0					4	12	3	No matches found	DDA for preferred ion	[M+H]+1
	FALSE			No results	No results	No results	No results	No results	No results		142.989	143.997	6.66	4.3654e+07	0	0	0					4	20	7	No matches found	DDA for preferred ion	[M+H]+1
	FALSE		C2 H N5 O S	Full match	No results	No results	No results	No results	No results	-3.77	142.99	143.997	9.848	42011.9	0	0	0					3	13	5	No matches found	No MS2	[M+H]+1
	FALSE	5-(2-Hydroxyethyl)-4-methylthiazole	C6 H9 N O S	No results	No results	No results	Full match	Partial match	Full match	-0.29	143.04	144.048	7.024	1.88841e+06	13	0	0					3	29	11	Single match found	DDA for preferred ion	[M+H]+1
	FALSE	trimethadione	C6 H9 N O3	Full match	No results	No results	No results	Full match	No results	-0.1	143.058	144.066	6.08	3.13533e+06	22	0	0					2	7	2	No matches found	No MS2	[M+H]+1
	FALSE	Cytosine	C4 H5 N3 O	Full match	No results	No results	Partial match	Full match	Full match	-0.51	111.043	144.077	7.643	1.32337e+06	12	0	0					2	18	6	Single match found	DDA for preferred ion	[M+H+MeOH]+1
	FALSE			No results	No results	No results	No results	No results	No results		102.948	144.982	0.122	9.25678e+08	0	0	0					2	25	9	No matches found	DDA for preferred ion	[M+ACN+H]+1
	FALSE		C2 H2 N4 P2	Full match	No results	No results	No results	No match	No results	-4.75	143.975	144.982	5.539	1.94573e+09	2	0	0					3	7	2	No matches found	No MS2	[M+H]+1
	FALSE	Ethephon	C2 H6 Cl O3 P	No results	No results	No results	No results	Full match	No results	3.33	143.975	144.982	3.684	3.12044e+09	2	0	0					2	16	6	No matches found	No MS2	[M+H]+1
	FALSE	Ethephon	C2 H6 Cl O3 P	No results	No results	No results	No results	Full match	No results	3.35	143.975	144.982	0.796	2.6354e+09	2	0	0					3	13	4	No matches found	DDA for preferred ion	[M+H]+1
	FALSE	Ethephon	C2 H6 Cl O3 P	No results	No results	No results	No results	Full match	No results	3.37	143.975	144.982	3.227	7.8681e+09	2	0	0					2	22	8	No matches found	No MS2	[M+H]+1
	FALSE			No results	No results	No results	No results	No results	No results		102.948	144.982	4.066	2.64298e+09	0	0	0					2	21	8	No matches found	DDA for preferred ion	[M+ACN+H]+1
	FALSE	Ethephon	C2 H6 Cl O3 P	No results	No results	No results	No results	Full match	No results	3.5	143.975	144.982	2.997	2.08141e+09	2	0	0					2	5	2	No matches found	No MS2	[M+H]+1
	FALSE			No results	No results	No results	No results	No results	No results		102.948	144.982	0.057	9.25678e+08	0	0	0					3	9	3	No matches found	DDA for other ion	[M+ACN+H]+1
	FALSE			No results	No results	No results	No results	No results	No results		102.948	144.982	2.057	3.55934e+09	0	0	0					2	7	3	No matches found	No MS2	[M+ACN+H]+1
	FALSE	3-Nitro-1H-1,2,4-triazole-1,5-diamine	C2 H4 N6 O2	Full match	No results	No results	No results	Full match	No results	-2.21	144.039	145.047	6.886	549172	2	0	0					2	6	2	No matches found	DDA for preferred ion	[M+H]+1
	FALSE	2_3-Dimethylmaleate	C6 H8 O4	Full match	No results	No results	Partial match	Partial match	Full match	-0.48	144.042	145.049	2.195	4.72963e+07	39	0	0					4	20	8	Multiple matches found	DDA for preferred ion	[M+H]+1
	FALSE	1-Naphthol	C10 H8 O	No results	No results	No results	No results	Full match	No results	-1.08	144.057	145.065	6.958	1.05577e+06	14	0	0					2	9	3	No matches found	No MS2	[M+H]+1
	FALSE	1-Naphthol	C10 H8 O	No results	No results	No results	No results	Full match	No results	-0.45	144.057	145.065	6.865	954145	14	0	0					2	25	8	No matches found	DDA for preferred ion	[M+H]+1
	FALSE	L-isoglutamine	C6 H12 N2 O2	Full match	No results	No results	No results	Partial match	Full match	-0.54	144.09	145.097	17.576	292029	24	0	0					3	26	7	Single match found	DDA for other ion	[M+H]+1
	FALSE			No results	No results	No results	No results	No results	No results		144.973	145.981	6.436	669879	0	0	0					2	26	9	No matches found	DDA for preferred ion	[M+H]+1
	FALSE			No results	No results	No results	No results	No results	No results		144.978	145.985	5.529	2.89121e+07	0	0	0					4	7	2	No matches found	DDA for preferred ion	[M+H]+1
	FALSE			No results	No results	No results	No results	No results	No results		144.978	145.986	2.229	2.56687e+08	0	0	0					2	23	7	No matches found	DDA for preferred ion	[M+H]+1
	FALSE		C6 H13 Cl N2 O3 P2 S	Full match	No results	No results	No results	No match	No results	4.8	289.982	145.999	6.609	2.99318e+06	2	0	0					4	10	4	No matches found	DDA for other ion	[M+2H]+2
	FALSE		C2 H7 N6 O7 P S	Full match	No results	No results	No results	No match	No results	-3.12	289.983	145.999	6.676	4.71998e+06	2	0	0					4	12	4	No matches found	DDA for other ion	[M+2H]+2
	FALSE		C3 H4 O2 S	Full match	No results	No results	No results	No results	No results	-0.91	103.993	146.027	5.874	8.24378e+09	0	0	0					4	1	0	No matches found	DDA for preferred ion	[M+ACN+H]+1
	FALSE	3_4-Dehydrothiomorpholine-3-carboxylate	C5 H7 N O2 S	Full match	Invalid mass	No results	No results	Partial match	Full match	-0.44	145.02	146.027	5.795	8.24378e+09	5	1	0			35.5		4	1	0	Single match found	DDA for preferred ion	[M+H]+1
	FALSE	3_4-Dehydrothiomorpholine-3-carboxylate	C5 H7 N O2 S	Full match	No results	No results	No results	Partial match	Full match	-0.43	145.02	146.027	1.349	1.59254e+07	5	0	0					4	13	4	Single match found	DDA for preferred ion	[M+H]+1
	FALSE	3_4-Dehydrothiomorpholine-3-carboxylate	C5 H7 N O2 S	Full match	No results	No results	No results	Partial match	Full match	-0.41	145.02	146.027	3.46	5.24355e+08	5	0	0					4	5	1	Single match found	DDA for preferred ion	[M+H]+1
	FALSE	3_4-Dehydrothiomorpholine-3-carboxylate	C5 H7 N O2 S	Full match	No results	No results	No results	Partial match	Full match	-0.19	145.02	146.027	1.267	3.59639e+07	5	0	0					4	14	5	Single match found	DDA for preferred ion	[M+H]+1
	FALSE			No results	No results	No results	No results	No results	No results		145.047	146.054	7.039	400522	0	0	0					2	9	3	No matches found	DDA for preferred ion	[M+H]+1
	FALSE	[FAoxo_amino(6:0)]3-oxo-5S-amino-hexanoicacid	C6 H11 N O3	Full match	No results	No results	Partial match	Partial match	Full match	-0.61	145.074	146.081	6.047	554834	47	0	0					4	28	11	Multiple matches found	No MS2	[M+H]+1
A	FALSE	Acetylcholine	C7 H15 N O2	Full match	Full match	No results	No results	Partial match	Full match	-0.27	145.11	146.118	5.559	1.37014e+07	39	1	0	39.2	7			4	16	5	Multiple matches found	DDA for preferred ion	[M+H]+1
	FALSE	heptaminol	C8 H19 N O	Full match	No results	No results	No results	Full match	No results	-0.18	145.147	146.154	4.888	648536	11	0	0					2	20	7	No matches found	No MS2	[M+H]+1
	FALSE	2-(Bromomethyl)-1,3-butadiene	C5 H7 Br	No results	No results	No results	No results	Full match	No results	-0.71	145.973	146.98	0.217	7.92795e+08	2	0	0					2	5	2	No matches found	DDA for preferred ion	[M+H]+1
	FALSE		C7 H2 N2 O2	Full match	No results	No results	No results	Invalid mass	No results	0.8	146.012	147.019	3.179	1.31255e+06	1	0	0					2	9	3	No matches found	No MS2	[M+H]+1
	FALSE	3,4-Dimethyl-2,3-dihydro-2-thiophenethiol	C6 H10 S2	Full match	No results	No results	No results	Full match	No results	4.27	146.023	147.03	6.044	4.09059e+08	20	0	0					4	5	1	No matches found	DDA for preferred ion	[M+H]+1
	FALSE	Isophosphinoline	C9 H7 P	Full match	No results	No results	No results	Full match	No results	-4.18	146.028	147.035	7.008	635071	1	0	0					3	11	3	No matches found	DDA for preferred ion	[M+H]+1
	FALSE	2,6-Dimethyl-3,5-diphenyl-4H-pyran-4-thione	C19 H16 O S	Full match	No results	No results	No results	Full match	No results	-3.83	292.091	147.053	6.981	1.38918e+06	2	0	0					2	0	0	No matches found	DDA for other ion	[M+2H]+2
	FALSE			No results	No results	No results	No results	No results	No results		146.963	147.97	11.321	559523	0	0	0					2	4	1	No matches found	DDA for preferred ion	[M+H]+1
	FALSE		C3 H N O4 S	Full match	No results	No results	No results	No results	No results	4.19	146.963	147.971	10.803	243931	0	0	0					2	5	2	No matches found	No MS2	[M+H]+1
	FALSE	Thiomorpholine3-carboxylate	C5 H9 N O2 S	Full match	No results	No results	No results	Partial match	Full match	1.9	147.036	148.043	15.735	101553	7	0	0					3	21	8	Single match found	DDA for preferred ion	[M+H]+1
	FALSE	Thiomorpholine3-carboxylate	C5 H9 N O2 S	Full match	No results	No results	No results	Partial match	Full match	-0.6	147.035	148.043	4.062	6.13711e+09	7	0	0					4	9	2	Single match found	DDA for preferred ion	[M+H]+1
	FALSE	Thiomorpholine3-carboxylate	C5 H9 N O2 S	No results	No results	No results	No results	Partial match	Full match	-0.27	147.035	148.043	1.353	2.82056e+07	7	0	0					4	19	6	Single match found	DDA for preferred ion	[M+H]+1
	FALSE	Thiomorpholine3-carboxylate	C5 H9 N O2 S	Full match	No results	No results	No results	Partial match	Full match	-0.1	147.035	148.043	5.473	1.90569e+09	7	0	0					4	11	4	Single match found	DDA for preferred ion	[M+H]+1
	FALSE	3-Methyloxindole	C9 H9 N O	Full match	No results	No results	No results	Partial match	Full match	-0.31	147.068	148.076	1.236	1.15624e+06	58	0	0					2	1	0	Single match found	No MS2	[M+H]+1
	FALSE	tetrahydroquinaldine	C10 H13 N	No results	No results	No results	No results	Full match	No results	-0.93	147.105	148.112	1.91	2.99409e+06	38	0	0					2	12	4	No matches found	DDA for preferred ion	[M+H]+1
	FALSE	1,1-Diethoxytrimethylamine	C7 H17 N O2	Full match	No results	No results	No results	Full match	No results	-0.97	147.126	148.133	5.616	842359	6	0	0					3	13	5	No matches found	DDA for preferred ion	[M+H]+1
	FALSE	1,1-Diethoxytrimethylamine	C7 H17 N O2	Full match	No results	No results	No results	Full match	No results	-0.44	147.126	148.133	6.095	2.3954e+08	6	0	0					4	5	1	No matches found	DDA for preferred ion	[M+H]+1
	FALSE	(R)-2-Hydroxyglutarate	C5 H8 O5	No results	No results	No results	Partial match	Partial match	Full match	2.39	148.038	149.045	1.182	8.83244e+06	50	0	0					4	18	4	Multiple matches found	DDA for preferred ion	[M+H]+1
	FALSE	(R)-2-Hydroxyglutarate	C5 H8 O5	Full match	No results	No results	Partial match	Partial match	Full match	2.1	148.037	149.045	1.256	7.64925e+06	23	0	0					4	27	13	Multiple matches found	DDA for preferred ion	[M+H]+1
	FALSE	2-methylbenzo[d]oxazol-6-amine	C8 H8 N2 O	Full match	Invalid mass	No results	No results	Full match	No results	0.2	148.064	149.071	1.535	2.82686e+07	33	1	0			34		3	14	5	No matches found	DDA for preferred ion	[M+H]+1
	FALSE	n-Amylbenzene	C11 H16	No results	No results	No results	No results	Full match	No results	-0.11	148.125	149.132	6.448	5.78459e+06	87	0	0					2	8	3	No matches found	No MS2	[M+H]+1
	FALSE			No results	No results	No results	No results	No results	No results		148.933	149.94	3.208	2.75581e+06	0	0	0					3	26	9	No matches found	DDA for other ion	[M+H]+1
	FALSE		C2 H4 N3 O P S	Full match	No results	No results	No results	No match	No results	-4.23	148.981	149.988	6.955	1.63359e+07	1	0	0					2	15	5	No matches found	DDA for preferred ion	[M+H]+1
	FALSE		C2 H4 N3 O P S	Full match	No results	No results	No results	No results	No results	-3.71	148.981	149.988	3.215	2.19119e+07	0	0	0					4	25	12	No matches found	No MS2	[M+H]+1
	FALSE		C2 H4 N3 O P S	Full match	No results	No results	No results	No results	No results	-3.54	148.981	149.988	6.4	1.49707e+07	0	0	0					2	8	3	No matches found	DDA for preferred ion	[M+H]+1
	FALSE	[Similar to: N'-[3-(2,6-dichlorophenyl)-5-methyl-4-isoxazolyl]-N-methyl-N-(2-methyl-4,5,6,7-tetrahydro-2H-3-indazolyl)urea; ΔMass: -135.0822 Da]	C5 H13 N6 O3 P3	Full match	Invalid mass	No results	No results	No match	No results	-3.8	298.025	150.02	2.19	1.57962e+08	1	12	0			44.3		4	27	11	No matches found	DDA for other ion	[M+2H]+2
	FALSE	[Similar to: N'-[3-(2,6-dichlorophenyl)-5-methyl-4-isoxazolyl]-N-methyl-N-(2-methyl-4,5,6,7-tetrahydro-2H-3-indazolyl)urea; ΔMass: -284.0947 Da]		No results	Invalid mass	No results	No results	No results	No results		149.013	150.02	2.195	1.5742e+08	0	12	0			44.3		4	27	8	No matches found	DDA for preferred ion	[M+H]+1
	FALSE	6-Oxo-1(6H)-pyridazinepropanenitrile	C7 H7 N3 O	Full match	No results	No results	No results	Full match	No results	-0.17	149.059	150.066	1.351	3.81864e+07	12	0	0					4	10	3	No matches found	DDA for preferred ion	[M+H]+1
	FALSE	[Similar to: N'-[3-(2,6-dichlorophenyl)-5-methyl-4-isoxazolyl]-N-methyl-N-(2-methyl-4,5,6,7-tetrahydro-2H-3-indazolyl)urea; ΔMass: -284.0249 Da]		No results	Invalid mass	No results	No results	No results	No results		149.082	150.09	2.012	2.56313e+06	0	12	0			40.6		4	28	8	No matches found	DDA for preferred ion	[M+H]+1
	FALSE	2-Methyl-6,7-dihydro-5H-cyclopenta[d]pyrimidin-4-amine	C8 H11 N3	Full match	Invalid mass	No results	No results	Full match	No results	-0.27	149.095	150.103	1.946	2.72301e+08	7	12	0			43.1		4	21	10	No matches found	DDA for preferred ion	[M+H]+1
	FALSE	Triethanolamine	C6 H15 N O3	Full match	No results	No results	No results	Full match	No results	-0.3	149.105	150.112	4.394	790889	2	0	0					2	15	5	No matches found	DDA for other ion	[M+H]+1
	FALSE	BW9470000	C10 H15 N	Full match	Invalid mass	No results	No results	Full match	No results	-0.37	149.12	150.128	1.968	2.48609e+07	63	12	0			51.2		4	11	4	No matches found	DDA for preferred ion	[M+H]+1
	FALSE		C3 H4 Cl N2 O P	Full match	No results	No results	No results	No match	No results	0.96	149.975	150.982	3.218	681694	2	0	0					3	21	8	No matches found	No MS2	[M+H]+1
	FALSE	Asparagusate;1_2-Dithiolane-4-carboxylicacid	C4 H6 O2 S2	Full match	No results	No results	No results	Partial match	Full match	-0.49	149.981	150.988	1.532	5.65824e+09	3	0	0					4	10	3	Single match found	DDA for preferred ion	[M+H]+1
	FALSE	Thieno[3,4-b]pyrazine-2,3-diol	C6 H4 N2 O2 S	No results	No results	No results	No results	Full match	No results	-3.04	167.999	150.996	6.059	6.19435e+07	1	0	0					3	16	4	No matches found	DDA for preferred ion	[M+H-H2O]+1
	FALSE		C3 H6 N2 O S2	Full match	No results	No results	No results	No results	No results	-0.27	149.992	150.999	1.344	1.64989e+06	0	0	0					2	4	1	No matches found	DDA for preferred ion	[M+H]+1
	FALSE		C3 H6 N2 O3 S	Full match	No results	No results	No results	No match	No results	-0.56	150.01	151.017	1.528	5.38787e+07	1	0	0					4	17	5	No matches found	DDA for preferred ion	[M+H]+1
	FALSE		C3 H6 N2 O5	Full match	No results	No results	No results	No results	No results	1.39	150.028	151.035	8.144	4.7686e+06	0	0	0					3	22	7	No matches found	DDA for preferred ion	[M+H]+1
	FALSE		C3 H6 N2 O5	Full match	No results	No results	No results	No results	No results	1.44	150.028	151.035	6.122	3.67987e+08	0	0	0					3	25	6	No matches found	DDA for preferred ion	[M+H]+1
	FALSE		C3 H6 N2 O5	Full match	No results	No results	No results	No results	No results	1.59	150.028	151.035	8.408	8.34943e+06	0	0	0					2	8	3	No matches found	No MS2	[M+H]+1
	FALSE		C3 H6 N2 O5	Full match	No results	No results	No results	No results	No results	1.66	150.028	151.035	8.675	4.88818e+06	0	0	0					2	29	10	No matches found	No MS2	[M+H]+1
	FALSE		C3 H6 N2 O5	Full match	No results	No results	No results	No results	No results	1.71	150.028	151.035	8.699	6.44879e+06	0	0	0					2	14	4	No matches found	No MS2	[M+H]+1
	FALSE	2-Aminobenzothiazole	C7 H6 N2 S	No match	Invalid mass	No results	No results	No results	No results	18.48	150.028	151.035	6.391	1.74646e+08	0	4	0	39	7			3	18	7	No matches found	DDA for preferred ion	[M+H]+1
	FALSE		C4 H10 N2 S2	Full match	No results	No results	No results	No results	No results	-3.95	150.028	151.035	6.639	3.90876e+09	0	0	0					4	5	1	No matches found	DDA for preferred ion	[M+H]+1
	FALSE		C H3 N O5	Full match	No results	No results	No results	No results	No results	2.54	109.001	151.035	6.156	3.67987e+08	0	0	0					3	25	5	No matches found	DDA for preferred ion	[M+ACN+H]+1
	FALSE	2-Aminophenol	C6 H7 N O	Full match	No results	No results	No results	Partial match	Full match	-0.52	109.053	151.087	1.35	2.75948e+07	28	0	0					4	10	3	Single match found	DDA for other ion	[M+ACN+H]+1
	FALSE	6-Methylnicotinamide	C8 H10 N2 O	Full match	No results	No results	No results	Partial match	Full match	-0.13	150.079	151.087	1.348	2.75948e+07	56	0	0					4	10	3	Single match found	DDA for preferred ion	[M+H]+1
	FALSE	6-Methylnicotinamide	C8 H10 N2 O	No results	No results	No results	No results	Partial match	Full match	-2.39	150.079	151.087	10.134	153485	56	0	0					2	9	3	Single match found	No MS2	[M+H]+1
	FALSE	Triethylene glycol	C6 H14 O4	Full match	No results	No results	No results	Full match	No results	-0.61	150.089	151.096	1.345	2.83975e+06	6	0	0					3	28	9	No matches found	DDA for preferred ion	[M+H]+1
	FALSE	(-)-Isopiperitenone	C10 H14 O	No results	Invalid mass	No results	Partial match	Partial match	Full match	-0.62	150.104	151.112	0.787	1.90761e+07	186	3	0			31.5		3	10	3	Multiple matches found	DDA for preferred ion	[M+H]+1
	FALSE	Indane	C9 H10	No results	No results	No results	No results	Full match	No results	-0.21	118.078	151.112	0.842	2.33623e+07	18	0	0					3	1	0	No matches found	DDA for preferred ion	[M+H+MeOH]+1
	FALSE			No results	No results	No results	No results	No results	No results		150.528	151.535	6.626	9.87856e+06	0	0	0					4	22	7	No matches found	DDA for preferred ion	[M+H]+1
	FALSE	[Similar to: L-Cystine; ΔMass: -89.0477 Da]	C3 H5 N O2 S2	Full match	Invalid mass	No results	No results	No results	No results	-0.06	150.976	151.983	7.449	1.73919e+07	0	13	0			38		4	5	1	No matches found	DDA for preferred ion	[M+H]+1
	FALSE	[Similar to: 5-(4-chlorophenyl)-6-thioxo-1,5,6,7-tetrahydro-4H-pyrazolo[3,4-d]pyrimidin-4-one; ΔMass: -127.0226 Da]		No results	Invalid mass	No results	No results	No results	No results		150.98	151.988	1.537	8.86036e+07	0	2	0			36.4		4	13	4	No matches found	DDA for preferred ion	[M+H]+1
	FALSE	[Similar to: 5-(4-chlorophenyl)-6-thioxo-1,5,6,7-tetrahydro-4H-pyrazolo[3,4-d]pyrimidin-4-one; ΔMass: -127.0142 Da]		No results	Invalid mass	No results	No results	No results	No results		150.989	151.996	1.581	5.27054e+07	0	2	0			36.5		4	14	6	No matches found	DDA for preferred ion	[M+H]+1
	FALSE		C5 H2 O3	Full match	No results	No results	No results	No results	No results	-0.26	110	152.034	6.757	1.40297e+07	0	0	0					3	25	11	No matches found	DDA for preferred ion	[M+ACN+H]+1
	FALSE	6-Imino-5-oxocyclohexa-1_3-dienecarboxylate	C7 H5 N O3	Full match	No results	No results	No results	Partial match	Full match	1.15	151.027	152.034	6.677	1.40297e+07	9	0	0					2	2	1	Single match found	DDA for preferred ion	[M+H]+1
	FALSE	S-Methyl-L-cysteine-S-oxide	C4 H9 N O3 S	No results	Invalid mass	No results	No results	No results	No results	-10.72	151.029	152.036	6.106	4.63907e+07	0	1	0	31.7	6.6			4	12	5	No matches found	DDA for preferred ion	[M+H]+1
	FALSE		C5 H13 Cl N O P	Full match	No results	No results	No results	No match	No results	-3.21	169.042	152.038	6.707	1.9527e+08	1	0	0					3	19	7	No matches found	DDA for other ion	[M+H-H2O]+1
	FALSE			No results	No results	No results	No results	No results	No results		151.047	152.054	6.98	1.08059e+06	0	0	0					3	21	8	No matches found	DDA for preferred ion	[M+H]+1
A	FALSE	Guanine	C5 H5 N5 O	Full match	Full match	No results	Full match	Full match	Full match	-0.58	151.049	152.057	3.943	8.73841e+06	20	1	0	76.5	28.4			4	26	7	Single match found	DDA for preferred ion	[M+H]+1
	FALSE	(E)-4-hydroxyphenylacetaldehydeoxime	C8 H9 N O2	Full match	No results	No results	Partial match	Partial match	Full match	-0.93	151.063	152.07	4.066	3.02038e+06	86	0	0					2	23	7	Multiple matches found	No MS2	[M+H]+1
	FALSE	N-Methylphenylethanolamine	C9 H13 N O	Full match	No results	No results	No results	Partial match	Full match	0.31	151.1	152.107	1.895	2.20806e+07	71	0	0					4	28	13	Multiple matches found	DDA for preferred ion	[M+H]+1
	FALSE			No results	No results	No results	No results	No results	No results		151.51	152.517	7.508	848168	0	0	0					2	13	4	No matches found	DDA for preferred ion	[M+H]+1
	FALSE		C2 H6 N2 P2 S	Full match	No results	No results	No results	No results	No results	-3.75	151.972	152.979	1.889	2.05026e+06	0	0	0					2	4	1	No matches found	DDA for preferred ion	[M+H]+1
	FALSE			No results	No results	No results	No results	No results	No results		151.977	152.984	1.362	3.26904e+07	0	0	0					3	3	1	No matches found	DDA for preferred ion	[M+H]+1
	FALSE		C2 H5 N2 O2 P S	Full match	No results	No results	No results	No results	No results	0.46	151.981	152.988	6.667	2.84664e+07	0	0	0					3	9	3	No matches found	DDA for preferred ion	[M+H]+1
	FALSE			No results	No results	No results	No results	No results	No results		151.981	152.988	6.676	2.84664e+07	0	0	0					3	9	3	No matches found	DDA for preferred ion	[M+H]+1
	FALSE		C2 H5 N2 O2 P S	Full match	No results	No results	No results	No results	No results	1.71	151.981	152.988	6.753	1.6281e+07	0	0	0					2	2	1	No matches found	DDA for preferred ion	[M+H]+1
	FALSE			No results	No results	No results	No results	No results	No results		151.985	152.992	1.518	1.82905e+07	0	0	0					4	14	5	No matches found	DDA for preferred ion	[M+H]+1
	FALSE		C2 H O4 P	Full match	No results	No results	No results	No results	No results	-0.26	119.961	152.995	3.548	1.71298e+07	0	0	0					3	20	8	No matches found	No MS2	[M+H+MeOH]+1
	FALSE			No results	No results	No results	No results	No results	No results		110.961	152.995	7.563	1.90917e+07	0	0	0					2	24	9	No matches found	DDA for preferred ion	[M+ACN+H]+1
	FALSE	3-(Hydrohydroxyphosphoryl)pyruvate	C3 H5 O5 P	Full match	No results	No results	No results	Partial match	Full match	0	151.987	152.995	7.749	3.91678e+07	1	0	0					3	22	6	Single match found	No MS2	[M+H]+1
	FALSE	3-(Hydrohydroxyphosphoryl)pyruvate	C3 H5 O5 P	Full match	No results	No results	No results	Partial match	Full match	0	151.987	152.995	7.829	3.91678e+07	1	0	0					2	28	11	Single match found	DDA for preferred ion	[M+H]+1
	FALSE			No results	No results	No results	No results	No results	No results		110.961	152.995	7.872	3.91678e+07	0	0	0					2	24	9	No matches found	DDA for preferred ion	[M+ACN+H]+1
	FALSE			No results	No results	No results	No results	No results	No results		110.961	152.995	7.573	1.88498e+07	0	0	0					2	7	3	No matches found	DDA for preferred ion	[M+ACN+H]+1
	FALSE			No results	No results	No results	No results	No results	No results		110.961	152.995	5.729	1.38355e+07	0	0	0					2	3	1	No matches found	DDA for other ion	[M+ACN+H]+1
	FALSE			No results	No results	No results	No results	No results	No results		110.961	152.995	5.62	1.38355e+07	0	0	0					2	28	10	No matches found	No MS2	[M+ACN+H]+1
	FALSE			No results	No results	No results	No results	No results	No results		110.961	152.995	7.678	4.35843e+07	0	0	0					3	28	7	No matches found	DDA for preferred ion	[M+ACN+H]+1
	FALSE		C3 H6 Cl N2 O P	Full match	No results	No results	No results	No results	No results	0.14	151.991	152.998	2.044	2.67134e+07	0	0	0					2	16	5	No matches found	DDA for preferred ion	[M+H]+1
	FALSE		C3 H6 Cl N2 O P	Full match	No results	No results	No results	No results	No results	0.54	151.991	152.998	2.666	646324	0	0	0					2	16	6	No matches found	No MS2	[M+H]+1
	FALSE		C2 H6 N2 O2 P2	Full match	No results	No results	No results	No results	No results	2.2	151.991	152.998	1.798	1.16251e+06	0	0	0					2	22	8	No matches found	DDA for preferred ion	[M+H]+1
	FALSE			No results	No results	No results	No results	No results	No results		152.004	153.011	1.793	1.97689e+07	0	0	0					3	24	8	No matches found	DDA for preferred ion	[M+H]+1
	FALSE			No results	No results	No results	No results	No results	No results		152.004	153.011	7.671	1.19851e+07	0	0	0					3	8	3	No matches found	DDA for preferred ion	[M+H]+1
	FALSE	Xanthine	C5 H4 N4 O2	Full match	No results	No results	Partial match	Partial match	Full match	-0.13	152.033	153.041	1.764	2.65847e+06	5	0	0					2	10	4	Single match found	DDA for preferred ion	[M+H]+1
	FALSE	5-Amino-4-cyano-1-(2-hydroxyethyl)pyrazole	C6 H8 N4 O	Full match	No results	No results	No results	Full match	No results	-0.66	152.07	153.077	5.099	1.36113e+06	5	0	0					2	8	3	No matches found	No MS2	[M+H]+1
	FALSE	6,7,8,9-Tetrahydro-5H-[1,2,4]triazolo[1,5-a]azepin-2-amine	C7 H12 N4	Full match	No results	No results	No results	Full match	No results	-0.46	152.106	153.113	2.392	1.90826e+08	3	0	0					2	28	11	No matches found	DDA for preferred ion	[M+H]+1
	FALSE	N,N-Dimethyl-N'-(5-methyl-1H-pyrazol-3-yl)imidoformamide	C7 H12 N4	Full match	No results	No results	No results	Full match	No results	-0.34	152.106	153.113	6.496	1.70598e+08	3	0	0					2	11	4	No matches found	DDA for preferred ion	[M+H]+1
	FALSE		C H2 Cl N3 P2	Full match	No results	No results	No results	No results	No results	-0.82	152.941	153.948	9.298	718361	0	0	0					3	24	8	No matches found	No MS2	[M+H]+1
	FALSE		C5 H5 N6 O4 P3	Full match	No results	No results	No results	No results	No results	4.95	305.96	153.987	6.829	1.25413e+08	0	0	0					2	10	4	No matches found	DDA for other ion	[M+2H]+2
	FALSE		C H2 Cl2 N2	Full match	No results	No results	No results	No results	No results	-1.42	111.959	153.993	7.039	2.09973e+08	0	0	0					3	27	7	No matches found	DDA for other ion	[M+ACN+H]+1
	FALSE		C H2 Cl2 N2	Full match	No results	No results	No results	No results	No results	-1.09	111.959	153.993	7.058	1.80418e+08	0	0	0					2	18	6	No matches found	No MS2	[M+ACN+H]+1
	FALSE		C3 H5 Cl2 N3	Full match	No results	No results	No results	No results	No results	-0.37	152.986	153.993	3.217	1.48587e+07	0	0	0					4	29	14	No matches found	DDA for preferred ion	[M+H]+1
	FALSE		C2 H5 Cl N3 O P	Full match	No results	No results	No results	No results	No results	0.8	152.986	153.993	6.913	2.34467e+08	0	0	0					4	26	9	No matches found	DDA for preferred ion	[M+H]+1
	FALSE		C2 H5 Cl N3 O P	Full match	No results	No results	No results	No results	No results	1.25	152.986	153.993	6.593	2.83762e+07	0	0	0					4	11	3	No matches found	DDA for preferred ion	[M+H]+1
	FALSE			No results	No results	No results	No results	No results	No results		120.96	153.993	6.606	2.84518e+07	0	0	0					4	11	2	No matches found	DDA for preferred ion	[M+H+MeOH]+1
	FALSE			No results	No results	No results	No results	No results	No results		111.96	153.993	5.542	1.8079e+06	0	0	0					3	18	6	No matches found	DDA for other ion	[M+ACN+H]+1
	FALSE		C15 H20 N2 O P2	Full match	No results	No results	No results	No match	No results	4.87	306.107	154.06	6.799	580709	2	0	0					3	8	3	No matches found	DDA for other ion	[M+2H]+2
	FALSE	2-Amino-3-nitro-4-picoline	C6 H7 N3 O2	Full match	No results	No results	No results	Full match	No results	-0.84	153.054	154.061	1.903	2.11247e+06	25	0	0					2	8	3	No matches found	DDA for preferred ion	[M+H]+1
	FALSE	2-Amino-3-nitro-4-picoline	C6 H7 N3 O2	Full match	No results	No results	No results	Full match	No results	-0.46	153.054	154.061	2.041	2.72318e+06	25	0	0					2	7	2	No matches found	DDA for preferred ion	[M+H]+1
	FALSE	2-Amino-3-nitro-4-picoline	C6 H7 N3 O2	Full match	No results	No results	No results	Full match	No results	-0.44	153.054	154.061	1.956	1.95366e+06	25	0	0					2	18	6	No matches found	DDA for preferred ion	[M+H]+1
	FALSE	1-(4-Hydroxyphenyl)-2-aminoethanol	C8 H11 N O2	Full match	No results	No results	Partial match	Partial match	Full match	-0.09	153.079	154.086	4.881	9.99672e+07	52	0	0					2	0	0	Multiple matches found	No MS2	[M+H]+1
	FALSE	Octahydro-2(1H)-quinolinone	C9 H15 N O	Full match	No results	No results	No results	Full match	No results	-0.28	153.115	154.123	2.073	5.86842e+07	55	0	0					4	19	6	No matches found	DDA for preferred ion	[M+H]+1
	FALSE			No results	No results	No results	No results	No results	No results		153.478	154.486	7.168	402805	0	0	0					2	16	6	No matches found	No MS2	[M+H]+1
	FALSE			No results	No results	No results	No results	No results	No results		153.515	154.523	6.584	277479	0	0	0					3	25	8	No matches found	No MS2	[M+H]+1
	FALSE			No results	No results	No results	No results	No results	No results		112.956	154.99	7.37	3.08129e+08	0	0	0					2	17	6	No matches found	No MS2	[M+ACN+H]+1
	FALSE			No results	No results	No results	No results	No results	No results		121.957	154.99	6.158	8.62796e+07	0	0	0					2	19	7	No matches found	DDA for preferred ion	[M+H+MeOH]+1
	FALSE		C6 H3 O3 P	Invalid mass	No results	No results	No results	No results	No results	5.08	153.983	154.99	4.096	8.1353e+07	0	0	0					2	22	8	No matches found	No MS2	[M+H]+1
	FALSE			No results	No results	No results	No results	No results	No results		121.957	154.99	5.982	3.16589e+08	0	0	0					2	16	6	No matches found	DDA for preferred ion	[M+H+MeOH]+1
	FALSE			No results	No results	No results	No results	No results	No results		121.957	154.99	6.192	1.37757e+08	0	0	0					2	19	7	No matches found	DDA for preferred ion	[M+H+MeOH]+1
	FALSE			No results	No results	No results	No results	No results	No results		112.956	154.99	7.686	8.72994e+07	0	0	0					2	27	10	No matches found	DDA for preferred ion	[M+ACN+H]+1
	FALSE			No results	No results	No results	No results	No results	No results		112.956	154.99	6.214	3.16589e+08	0	0	0					2	21	8	No matches found	No MS2	[M+ACN+H]+1
	FALSE			No results	No results	No results	No results	No results	No results		153.983	154.99	5.956	6.87112e+07	0	0	0					2	24	9	No matches found	No MS2	[M+H]+1
	FALSE			No results	No results	No results	No results	No results	No results		112.956	154.99	5.985	3.16589e+08	0	0	0					2	16	6	No matches found	No MS2	[M+ACN+H]+1
	FALSE			No results	No results	No results	No results	No results	No results		121.957	154.99	2.046	8.26863e+08	0	0	0					3	25	10	No matches found	DDA for preferred ion	[M+H+MeOH]+1
	FALSE			No results	No results	No results	No results	No results	No results		112.956	154.99	6.091	3.16589e+08	0	0	0					2	21	8	No matches found	No MS2	[M+ACN+H]+1
	FALSE			No results	No results	No results	No results	No results	No results		136.956	154.99	8.208	5.49739e+08	0	0	0					2	21	8	No matches found	DDA for preferred ion	[M+NH4]+1
	FALSE			No results	No results	No results	No results	No results	No results		153.983	154.99	6.84	9.7426e+07	0	0	0					2	10	4	No matches found	No MS2	[M+H]+1
	FALSE			No results	No results	No results	No results	No results	No results		121.957	154.99	6.099	8.44523e+07	0	0	0					2	16	6	No matches found	DDA for preferred ion	[M+H+MeOH]+1
	FALSE			No results	No results	No results	No results	No results	No results		112.956	154.99	5.728	1.87838e+08	0	0	0					2	21	7	No matches found	No MS2	[M+ACN+H]+1
	FALSE			No results	No results	No results	No results	No results	No results		112.956	154.99	6.851	9.7426e+07	0	0	0					2	10	4	No matches found	No MS2	[M+ACN+H]+1
	FALSE			No results	No results	No results	No results	No results	No results		153.983	154.99	8.186	5.49739e+08	0	0	0					2	21	8	No matches found	DDA for preferred ion	[M+H]+1
	FALSE			No results	No results	No results	No results	No results	No results		121.957	154.99	6.029	3.16589e+08	0	0	0					2	16	6	No matches found	DDA for preferred ion	[M+H+MeOH]+1
	FALSE			No results	No results	No results	No results	No results	No results		112.956	154.99	6.873	9.7426e+07	0	0	0					3	12	4	No matches found	No MS2	[M+ACN+H]+1
	FALSE			No results	No results	No results	No results	No results	No results		112.956	154.99	6.198	1.37757e+08	0	0	0					3	27	11	No matches found	No MS2	[M+ACN+H]+1
	FALSE			No results	No results	No results	No results	No results	No results		112.956	154.99	6.733	1.13114e+08	0	0	0					2	4	1	No matches found	No MS2	[M+ACN+H]+1
	FALSE			No results	No results	No results	No results	No results	No results		121.957	154.99	5.62	1.37404e+08	0	0	0					2	6	2	No matches found	DDA for preferred ion	[M+H+MeOH]+1
	FALSE			No results	No results	No results	No results	No results	No results		121.957	154.99	5.581	1.37404e+08	0	0	0					2	6	2	No matches found	DDA for preferred ion	[M+H+MeOH]+1
	FALSE			No results	No results	No results	No results	No results	No results		153.983	154.99	6.855	9.7426e+07	0	0	0					2	10	4	No matches found	No MS2	[M+H]+1
	FALSE			No results	No results	No results	No results	No results	No results		112.956	154.99	6.929	7.60404e+07	0	0	0					2	10	4	No matches found	No MS2	[M+ACN+H]+1
	FALSE			No results	No results	No results	No results	No results	No results		121.957	154.99	5.891	1.70824e+08	0	0	0					2	2	1	No matches found	DDA for preferred ion	[M+H+MeOH]+1
	FALSE			No results	No results	No results	No results	No results	No results		121.957	154.99	6.301	4.09876e+08	0	0	0					2	14	5	No matches found	DDA for preferred ion	[M+H+MeOH]+1
	FALSE			No results	No results	No results	No results	No results	No results		121.957	154.99	6.183	1.37757e+08	0	0	0					2	19	7	No matches found	DDA for preferred ion	[M+H+MeOH]+1
	FALSE			No results	No results	No results	No results	No results	No results		153.983	154.99	6.969	9.7426e+07	0	0	0					2	10	4	No matches found	No MS2	[M+H]+1
	FALSE			No results	No results	No results	No results	No results	No results		121.957	154.99	5.82	3.7662e+08	0	0	0					2	1	0	No matches found	DDA for preferred ion	[M+H+MeOH]+1
	FALSE			No results	No results	No results	No results	No results	No results		153.983	154.99	4.391	3.26424e+08	0	0	0					3	22	6	No matches found	No MS2	[M+H]+1
	FALSE			No results	No results	No results	No results	No results	No results		121.957	154.99	7.106	9.51284e+07	0	0	0					2	26	10	No matches found	DDA for preferred ion	[M+H+MeOH]+1
	FALSE			No results	No results	No results	No results	No results	No results		121.957	154.99	6.198	8.62796e+07	0	0	0					2	19	7	No matches found	DDA for preferred ion	[M+H+MeOH]+1
	FALSE			No results	No results	No results	No results	No results	No results		121.957	154.99	5.566	1.37404e+08	0	0	0					3	15	5	No matches found	DDA for preferred ion	[M+H+MeOH]+1
	FALSE			No results	No results	No results	No results	No results	No results		153.983	154.99	4.783	3.30098e+08	0	0	0					2	19	7	No matches found	No MS2	[M+H]+1
	FALSE			No results	No results	No results	No results	No results	No results		121.957	154.99	6	3.16589e+08	0	0	0					2	16	6	No matches found	DDA for preferred ion	[M+H+MeOH]+1
	FALSE			No results	No results	No results	No results	No results	No results		153.983	154.99	6.29	4.09876e+08	0	0	0					2	14	5	No matches found	No MS2	[M+H]+1
	FALSE			No results	No results	No results	No results	No results	No results		153.983	154.99	4.319	2.74364e+08	0	0	0					2	10	3	No matches found	No MS2	[M+H]+1
	FALSE			No results	No results	No results	No results	No results	No results		112.956	154.99	6.828	7.24962e+07	0	0	0					2	10	4	No matches found	No MS2	[M+ACN+H]+1
	FALSE			No results	No results	No results	No results	No results	No results		112.956	154.99	5.062	3.30098e+08	0	0	0					2	26	10	No matches found	No MS2	[M+ACN+H]+1
	FALSE			No results	No results	No results	No results	No results	No results		112.956	154.99	5.04	3.30098e+08	0	0	0					2	26	10	No matches found	No MS2	[M+ACN+H]+1
	FALSE			No results	No results	No results	No results	No results	No results		153.983	154.99	6.897	1.82514e+08	0	0	0					3	12	4	No matches found	No MS2	[M+H]+1
	FALSE			No results	No results	No results	No results	No results	No results		112.956	154.99	7.084	2.11231e+08	0	0	0					2	27	10	No matches found	No MS2	[M+ACN+H]+1
	FALSE			No results	No results	No results	No results	No results	No results		112.956	154.99	5.048	3.30098e+08	0	0	0					2	26	10	No matches found	No MS2	[M+ACN+H]+1
	FALSE			No results	No results	No results	No results	No results	No results		112.956	154.99	6.742	1.13114e+08	0	0	0					2	4	1	No matches found	No MS2	[M+ACN+H]+1
	FALSE			No results	No results	No results	No results	No results	No results		112.956	154.99	6.187	1.37757e+08	0	0	0					3	27	11	No matches found	No MS2	[M+ACN+H]+1
	FALSE			No results	No results	No results	No results	No results	No results		153.983	154.99	4.464	3.26424e+08	0	0	0					2	18	7	No matches found	No MS2	[M+H]+1
	FALSE			No results	No results	No results	No results	No results	No results		121.957	154.99	6.245	4.09876e+08	0	0	0					2	19	7	No matches found	DDA for preferred ion	[M+H+MeOH]+1
	FALSE			No results	No results	No results	No results	No results	No results		112.956	154.99	6.165	3.16589e+08	0	0	0					2	21	8	No matches found	No MS2	[M+ACN+H]+1
	FALSE	2-Cyano-5-nitrothiophene	C5 H2 N2 O2 S	No results	No results	No results	No results	Full match	No results	-4.81	153.983	154.99	5.57	1.37404e+08	2	0	0					4	20	5	No matches found	No MS2	[M+H]+1
	FALSE	2-Cyano-5-nitrothiophene	C5 H2 N2 O2 S	Full match	No results	No results	No results	Full match	No results	-4.81	153.983	154.99	6.925	9.7426e+07	2	0	0					2	10	4	No matches found	No MS2	[M+H]+1
	FALSE	2-Cyano-5-nitrothiophene	C5 H2 N2 O2 S	Full match	No results	No results	No results	Full match	No results	-4.61	153.983	154.99	4.807	3.30098e+08	2	0	0					2	19	7	No matches found	No MS2	[M+H]+1
	FALSE			No results	No results	No results	No results	No results	No results		121.957	154.99	7.453	3.08129e+08	0	0	0					2	0	0	No matches found	DDA for preferred ion	[M+H+MeOH]+1
	FALSE	5-Amino-1,2-dimethyl-1H-imidazole-4-carboxamide	C6 H10 N4 O	Full match	No results	No results	No results	Full match	No results	-0.4	154.085	155.093	5.021	2.39509e+08	2	0	0					4	3	1	No matches found	No MS2	[M+H]+1
	FALSE	7-Amino-1,3,5-triazaadamantane	C7 H14 N4	Full match	No results	No results	No results	Full match	No results	-0.89	154.122	155.129	5.519	1.35969e+07	4	0	0					4	23	7	No matches found	No MS2	[M+H]+1
	FALSE	7-Amino-1,3,5-triazaadamantane	C7 H14 N4	Full match	No results	No results	No results	Full match	No results	-0.42	154.122	155.129	6.541	7.8971e+07	4	0	0					2	4	1	No matches found	No MS2	[M+H]+1
	FALSE			No results	No results	No results	No results	No results	No results		154.967	155.974	2.448	7.22592e+07	0	0	0					3	9	3	No matches found	DDA for preferred ion	[M+H]+1
	FALSE			No results	No results	No results	No results	No results	No results		154.967	155.974	9.402	6.87933e+06	0	0	0					2	16	6	No matches found	No MS2	[M+H]+1
	FALSE		C4 H3 N3 P2	Full match	No results	No results	No results	No results	No results	-1.53	154.98	155.987	8.346	1.03441e+07	0	0	0					2	25	9	No matches found	No MS2	[M+H]+1
	FALSE			No results	No results	No results	No results	No results	No results		154.983	155.991	7.277	3.36108e+07	0	0	0					2	5	2	No matches found	No MS2	[M+H]+1
	FALSE			No results	No results	No results	No results	No results	No results		113.957	155.991	3.329	1.48379e+07	0	0	0					2	2	1	No matches found	DDA for preferred ion	[M+ACN+H]+1
	FALSE		C5 H N O5	Invalid mass	No results	No results	No results	No results	No results	5.3	154.986	155.993	6.302	3.12601e+07	0	0	0					2	9	3	No matches found	DDA for other ion	[M+H]+1
	FALSE		C5 H6 N3 O P	Full match	No results	No results	No results	No match	No results	1.02	155.025	156.032	1.615	944661	2	0	0					2	23	9	No matches found	DDA for preferred ion	[M+H]+1
	FALSE		C5 H6 N3 O P	Full match	No results	No results	No results	No match	No results	1.03	155.025	156.032	2.013	1.32944e+06	2	0	0					2	10	3	No matches found	DDA for preferred ion	[M+H]+1
	FALSE	3-(Pyrazol-1-yl)-L-alanine	C6 H9 N3 O2	Full match	No results	No results	Partial match	Partial match	Full match	-0.22	155.069	156.077	5.637	7.8496e+07	26	0	0					4	5	1	Multiple matches found	DDA for other ion	[M+H]+1
	FALSE	L-enduracididine	C6 H12 N4 O2	Full match	No results	No results	No results	Full match	No results	0.03	172.096	156.077	5.651	7.8496e+07	9	0	0					4	5	2	No matches found	DDA for preferred ion	[M+H-NH3]+1
	FALSE	ARECOLINE	C8 H13 N O2	Full match	No results	No results	No results	Full match	No results	0.6	155.095	156.102	2.011	632942	42	0	0					3	19	6	No matches found	No MS2	[M+H]+1
	FALSE	TO0127900	C9 H17 N O	Full match	No results	No results	No results	Full match	No results	-0.59	155.131	156.138	4.858	1.75312e+06	51	0	0					3	15	5	No matches found	No MS2	[M+H]+1
	FALSE			No results	No results	No results	No results	No results	No results		155.981	156.988	6.197	4.0937e+06	0	0	0					3	29	10	No matches found	No MS2	[M+H]+1
	FALSE			No results	No results	No results	No results	No results	No results		155.981	156.989	13.93	596181	0	0	0					2	7	3	No matches found	DDA for preferred ion	[M+H]+1
	FALSE			No results	No results	No results	No results	No results	No results		114.957	156.99	6.159	6.41869e+07	0	0	0					3	22	7	No matches found	No MS2	[M+ACN+H]+1
	FALSE			No results	No results	No results	No results	No results	No results		123.957	156.99	6.067	6.41869e+07	0	0	0					3	22	7	No matches found	DDA for preferred ion	[M+H+MeOH]+1
	FALSE			No results	No results	No results	No results	No results	No results		114.957	156.99	7.568	1.78497e+07	0	0	0					2	2	1	No matches found	DDA for other ion	[M+ACN+H]+1
	FALSE		C3 H9 O P S2	Full match	No results	No results	No results	No match	No results	-0.16	155.983	156.99	5.759	3.42214e+06	1	0	0					2	21	8	No matches found	No MS2	[M+H]+1
	FALSE			No results	No results	No results	No results	No results	No results		114.957	156.991	6.098	6.41869e+07	0	0	0					3	22	7	No matches found	No MS2	[M+ACN+H]+1
	FALSE			No results	No results	No results	No results	No results	No results		114.957	156.991	7.873	7.76049e+07	0	0	0					2	6	2	No matches found	DDA for preferred ion	[M+ACN+H]+1
	FALSE			No results	No results	No results	No results	No results	No results		114.957	156.991	7.917	7.76049e+07	0	0	0					3	29	8	No matches found	DDA for preferred ion	[M+ACN+H]+1
	FALSE			No results	No results	No results	No results	No results	No results		114.957	156.991	6.107	6.41869e+07	0	0	0					3	22	8	No matches found	No MS2	[M+ACN+H]+1
	FALSE			No results	No results	No results	No results	No results	No results		123.957	156.991	3.195	3.56949e+07	0	0	0					4	20	6	No matches found	DDA for preferred ion	[M+H+MeOH]+1
	FALSE		C3 H N4 O2 P	Full match	No results	No results	No results	No match	No results	-2.82	155.983	156.991	7.992	7.76049e+07	1	0	0					3	7	2	No matches found	DDA for preferred ion	[M+H]+1
	FALSE			No results	No results	No results	No results	No results	No results		114.957	156.991	5.764	1.41385e+07	0	0	0					2	21	8	No matches found	No MS2	[M+ACN+H]+1
	FALSE			No results	No results	No results	No results	No results	No results		114.957	156.991	7.989	7.8015e+07	0	0	0					2	17	5	No matches found	DDA for preferred ion	[M+ACN+H]+1
	FALSE			No results	No results	No results	No results	No results	No results		114.957	156.991	6.176	6.41869e+07	0	0	0					2	11	4	No matches found	No MS2	[M+ACN+H]+1
	FALSE			No results	No results	No results	No results	No results	No results		114.957	156.991	6.252	7.19346e+07	0	0	0					2	17	6	No matches found	No MS2	[M+ACN+H]+1
	FALSE		C3 H9 O P S2	Full match	No results	No results	No results	No match	No results	0.39	155.983	156.991	7.93	7.76049e+07	1	0	0					3	20	6	No matches found	DDA for preferred ion	[M+H]+1
	FALSE			No results	No results	No results	No results	No results	No results		114.957	156.991	7.796	4.95388e+07	0	0	0					2	23	9	No matches found	DDA for other ion	[M+ACN+H]+1
	FALSE			No results	No results	No results	No results	No results	No results		114.957	156.991	7.899	7.76049e+07	0	0	0					2	25	9	No matches found	DDA for preferred ion	[M+ACN+H]+1
	FALSE		C3 H N4 O2 P	Full match	No results	No results	No results	No match	No results	-2.58	155.983	156.991	8.047	7.76049e+07	1	0	0					3	7	3	No matches found	DDA for preferred ion	[M+H]+1
	FALSE			No results	No results	No results	No results	No results	No results		114.957	156.991	7.983	7.8015e+07	0	0	0					3	26	7	No matches found	DDA for other ion	[M+ACN+H]+1
	FALSE			No results	No results	No results	No results	No results	No results		114.957	156.991	6.12	6.41869e+07	0	0	0					3	22	7	No matches found	No MS2	[M+ACN+H]+1
	FALSE		C8 H N2 P	Full match	No results	No results	No results	No results	No results	-4.3	155.987	156.994	13.468	201476	0	0	0					2	5	2	No matches found	DDA for preferred ion	[M+H]+1
	FALSE			No results	No results	No results	No results	No results	No results		114.972	157.006	5.856	5.59619e+06	0	0	0					2	19	6	No matches found	DDA for other ion	[M+ACN+H]+1
	FALSE	Refortan	C14 H10 Cl2 O4	No results	No results	No results	No results	Full match	No results	4.79	311.997	157.006	6.714	2.67507e+07	7	0	0					4	22	6	No matches found	DDA for other ion	[M+2H]+2
	FALSE		C5 H11 N6 O4 P3	Full match	No results	No results	No results	No results	No results	-1.72	312.005	157.01	6.654	1.71812e+06	0	0	0					2	6	2	No matches found	DDA for other ion	[M+2H]+2
	FALSE	2-Carbethoxycyclopentanone	C8 H12 O3	Full match	No results	No results	No results	Full match	No results	-0.58	156.079	157.086	6.458	1.80537e+06	53	0	0					2	23	8	No matches found	No MS2	[M+H]+1
	FALSE			No results	No results	No results	No results	No results	No results		156.084	157.092	6.708	443945	0	0	0					2	1	0	No matches found	DDA for preferred ion	[M+H]+1
	FALSE			No results	No results	No results	No results	No results	No results		156.084	157.092	6.785	337829	0	0	0					2	19	7	No matches found	DDA for preferred ion	[M+H]+1
	FALSE			No results	No results	No results	No results	No results	No results		156.084	157.092	6.626	592323	0	0	0					2	8	3	No matches found	DDA for preferred ion	[M+H]+1
	FALSE	1,1,3,3-Tetramethylguanidine	C5 H13 N3	Full match	No results	No results	No results	Full match	No results	0	115.111	157.145	4.937	476389	3	0	0					2	7	2	No matches found	No MS2	[M+ACN+H]+1
A	FALSE	2,2,6,6-Tetramethyl-1-piperidinol (TEMPO)	C9 H19 N O	Full match	Full match	No results	No results	Partial match	No results	-0.2	157.147	158.154	1.216	1.55579e+07	41	2	0	51.6	22.6			4	18	5	No matches found	DDA for preferred ion	[M+H]+1
	FALSE			No results	No results	No results	No results	No results	No results		157.915	158.922	3.095	4.09903e+08	0	0	0					3	12	4	No matches found	DDA for preferred ion	[M+H]+1
	FALSE			No results	No results	No results	No results	No results	No results		157.915	158.922	5.195	4.20806e+08	0	0	0					3	8	2	No matches found	DDA for preferred ion	[M+H]+1
	FALSE			No results	No results	No results	No results	No results	No results		157.915	158.922	5.505	7.50274e+07	0	0	0					4	15	4	No matches found	DDA for preferred ion	[M+H]+1
	FALSE			No results	No results	No results	No results	No results	No results		157.915	158.922	2.896	4.09903e+08	0	0	0					3	22	8	No matches found	DDA for preferred ion	[M+H]+1
	FALSE	1,4-Dichloro-1,4-disilabutane	C2 H8 Cl2 Si2	No results	No results	No results	No results	Full match	No results	-2.53	157.954	158.961	6.037	4.06028e+06	1	0	0					2	19	7	No matches found	DDA for preferred ion	[M+H]+1
	FALSE	1,4-Dichloro-1,4-disilabutane	C2 H8 Cl2 Si2	No results	No results	No results	No results	Full match	No results	-2.07	157.954	158.961	6.454	7.66176e+06	1	0	0					2	19	7	No matches found	No MS2	[M+H]+1
	FALSE	1,4-Dichloro-1,4-disilabutane	C2 H8 Cl2 Si2	No results	No results	No results	No results	Full match	No results	-1.74	157.954	158.961	6.999	1.35469e+07	1	0	0					2	12	4	No matches found	DDA for preferred ion	[M+H]+1
	FALSE	1,4-Dichloro-1,4-disilabutane	C2 H8 Cl2 Si2	No results	No results	No results	No results	Full match	No results	-1.28	157.954	158.961	6.977	1.35469e+07	1	0	0					2	12	4	No matches found	DDA for preferred ion	[M+H]+1
	FALSE		C5 H3 O4 P	Full match	No results	No results	No results	No results	No results	-0.35	157.977	158.984	6.174	1.36428e+06	0	0	0					4	27	7	No matches found	DDA for preferred ion	[M+H]+1
	FALSE		C5 H3 O4 P	Full match	No results	No results	No results	No results	No results	-0.26	157.977	158.984	8.27	761904	0	0	0					2	27	10	No matches found	DDA for preferred ion	[M+H]+1
	FALSE		C7 H14 Cl N4 O6 P	Full match	No results	No results	No results	No match	No results	-1.67	316.033	159.024	6.657	1.96512e+07	7	0	0					4	22	8	No matches found	DDA for other ion	[M+2H]+2
	FALSE		C13 H9 N4 O4 P	Full match	No results	No results	No results	No match	No results	-1.7	316.036	159.025	2.201	1.12162e+08	1	0	0					4	25	12	No matches found	DDA for other ion	[M+2H]+2
	FALSE	DG8559000	C7 H4 F2 O2	No results	No results	No results	No results	Full match	No results	-0.8	158.018	159.025	2.294	1.1161e+08	8	0	0					4	25	11	No matches found	DDA for preferred ion	[M+H]+1
	FALSE		C2 H2 N6 O3	Full match	No results	No results	No results	No results	No results	0.34	158.019	159.026	19.853	374850	0	0	0					4	25	11	No matches found	No MS2	[M+H]+1
	FALSE			No results	No results	No results	No results	No results	No results		158.028	159.035	1.324	8.58165e+06	0	0	0					2	8	3	No matches found	DDA for preferred ion	[M+H]+1
	FALSE	1,4-Naphthoquinone	C10 H6 O2	No results	No results	No results	No results	Full match	No results	-0.72	158.037	159.044	1.276	855704	7	0	0					2	7	2	No matches found	DDA for preferred ion	[M+H]+1
	FALSE	4-Methylene-L-glutamine	C6 H10 N2 O3	Full match	No results	No results	No results	Partial match	Full match	-0.79	158.069	159.076	5.814	1.149e+07	10	0	0					4	6	2	Single match found	DDA for preferred ion	[M+H]+1
	FALSE	4-Methylene-L-glutamine	C6 H10 N2 O3	Full match	No results	No results	No results	Partial match	Full match	-0.21	158.069	159.076	5.531	9.97571e+06	10	0	0					4	29	8	Single match found	DDA for preferred ion	[M+H]+1
	FALSE	2-(Butylsulfanyl)-4,5-dihydro-1H-imidazole	C7 H14 N2 S	No results	No results	No results	No results	Full match	No results	0.07	158.088	159.095	4.967	7.19589e+06	5	0	0					4	5	2	No matches found	DDA for preferred ion	[M+H]+1
	FALSE		C4 H13 N7 O6 P2	Full match	No results	No results	No results	No match	No results	-4.61	317.039	159.527	2.204	3.20224e+06	2	0	0					2	4	1	No matches found	DDA for other ion	[M+2H]+2
	FALSE			No results	No results	No results	No results	No results	No results		158.55	159.558	6.763	1.85455e+06	0	0	0					2	2	1	No matches found	DDA for preferred ion	[M+H]+1
	FALSE		C13 H21 Cl N3 O2 P	Full match	No results	No results	No results	No match	No results	-3.98	317.105	159.56	6.652	9.3361e+07	19	0	0					4	25	10	No matches found	DDA for other ion	[M+2H]+2
	FALSE	Methyl 5-thioxoprolinate	C6 H9 N O2 S	No results	No results	No results	No results	Full match	No results	-0.33	159.035	160.043	1.535	1.02434e+06	5	0	0					4	27	11	No matches found	DDA for preferred ion	[M+H]+1
	FALSE	Citiolone	C6 H9 N O2 S	Full match	No results	No results	No results	Full match	No results	-0.08	159.035	160.043	5.528	1.35177e+07	5	0	0					3	21	8	No matches found	No MS2	[M+H]+1
	FALSE	Alliin	C6 H11 N O3 S	No results	No results	No results	Full match	Partial match	Full match	0.07	177.046	160.043	10.063	144442	8	0	0					2	7	2	Multiple matches found	DDA for preferred ion	[M+H-H2O]+1
	FALSE			No results	No results	No results	No results	No results	No results		118.011	160.045	2.016	1.18114e+06	0	0	0					2	10	3	No matches found	DDA for preferred ion	[M+ACN+H]+1
	FALSE			No results	No results	No results	No results	No results	No results		159.038	160.045	1.939	2.74454e+06	0	0	0					2	14	5	No matches found	DDA for preferred ion	[M+H]+1
	FALSE		C6 H20 Cl N8 O3 P	Full match	No results	No results	No results	No match	No results	-1.42	318.108	160.061	6.615	1.40184e+06	4	0	0					4	23	6	No matches found	DDA for other ion	[M+2H]+2
	FALSE	Methyl [8-(1H-imidazol-1-yl)-1,3-dimethyl-2,6-dioxo-1,2,3,6-tetrahydro-7H-purin-7-yl]acetate	C13 H14 N6 O4	No results	No results	No results	No results	Full match	No results	1.69	318.108	160.061	6.703	3.35529e+06	3	0	0					3	9	3	No matches found	DDA for other ion	[M+2H]+2
	FALSE		C6 H10 Cl N3	Full match	No results	No results	No results	No results	No results	-0.31	159.056	160.064	2.736	3.57867e+06	0	0	0					2	12	4	No matches found	No MS2	[M+H]+1
	FALSE		C15 H30 N2 O5	Full match	No results	No results	No results	No match	No results	-0.21	318.215	160.115	6.628	2.97509e+06	1	0	0					4	9	2	No matches found	DDA for other ion	[M+2H]+2
	FALSE	N-Trimethylsilylmorpholine	C7 H17 N O Si	No results	No results	No results	No results	Full match	No results	-1.43	159.108	160.115	6.608	3.2446e+06	5	0	0					4	22	6	No matches found	DDA for preferred ion	[M+H]+1
	FALSE	[Similar to: Methedrone; ΔMass: -33.1451 Da]		No results	Invalid mass	No results	No results	No results	No results		159.965	160.972	1.322	3.26825e+06	0	1	0			30.4		4	28	11	No matches found	DDA for preferred ion	[M+H]+1
	FALSE			No results	No results	No results	No results	No results	No results		122.014	160.977	6.982	566754	0	0	0					3	18	7	No matches found	DDA for preferred ion	[M+K]+1
	FALSE	[Similar to: 7,15-bis(3,4-dimethoxyphenyl)-19-oxa-4,18-diazahexacyclo[10.6.1.0Âa,â_x0081_a.0Âl,â_x0081_·.0Âaâ_x0081_°,Âaâ_x0081_µ.0Âaâ_x0081_´,Âaâ_x0081_¸]nonadec-8-en-12-ol; ΔMass: -226.2415 Da]	C5 H15 Cl N6 O4 P2	Full match	Invalid mass	No results	No results	No match	No results	-1.21	320.031	161.023	2.165	3.11002e+07	6	12	0			39.6		4	26	9	No matches found	DDA for other ion	[M+2H]+2
	FALSE	hydralazine	C8 H8 N4	Full match	No results	No results	No results	Full match	No results	-0.79	160.075	161.082	8.988	175960	15	0	0					2	22	8	No matches found	No MS2	[M+H]+1
	FALSE	5-p-Tolyl-1H-tetrazole	C8 H8 N4	Full match	No results	No results	No results	Full match	No results	-0.21	160.075	161.082	10.862	9.86384e+06	15	0	0					2	21	8	No matches found	DDA for preferred ion	[M+H]+1
	FALSE	D-Ala-D-Ala	C6 H12 N2 O3	Full match	Invalid mass	No results	Partial match	Partial match	Full match	-0.43	160.085	161.092	2.368	2.90579e+07	19	1	0			35.8		4	28	12	Multiple matches found	DDA for preferred ion	[M+H]+1
	FALSE			No results	No results	No results	No results	No results	No results		160.907	161.914	3.114	8.36935e+07	0	0	0					4	8	3	No matches found	DDA for preferred ion	[M+H]+1
	FALSE			No results	No results	No results	No results	No results	No results		160.907	161.914	2.755	7.31081e+07	0	0	0					4	12	4	No matches found	DDA for preferred ion	[M+H]+1
	FALSE			No results	No results	No results	No results	No results	No results		160.973	161.98	6.651	1.41375e+08	0	0	0					4	23	6	No matches found	DDA for preferred ion	[M+H]+1
	FALSE			No results	No results	No results	No results	No results	No results		160.995	162.002	10.499	1.53647e+06	0	0	0					2	15	5	No matches found	No MS2	[M+H]+1
	FALSE		C7 H6 N3 O P	Full match	No results	No results	No results	No match	No results	1.62	179.025	162.022	1.347	7.46194e+06	6	0	0					4	27	11	No matches found	DDA for preferred ion	[M+H-H2O]+1
	FALSE		C5 H7 N O3 S	Full match	No results	No results	No results	No results	No results	-0.56	161.015	162.022	1.355	7.46194e+06	0	0	0					4	17	5	No matches found	DDA for preferred ion	[M+H]+1
	FALSE		C4 H7 N3 O2 S	Full match	No results	No results	No results	No results	No results	0.18	161.026	162.033	1.357	1.95447e+08	0	0	0					4	5	1	No matches found	DDA for preferred ion	[M+H]+1
	FALSE	4,5-Dihydro-4-oxo-1H-pyrazolo[3,4-d]pyrimidine-3-carbonitrile	C6 H3 N5 O	Full match	Invalid mass	No results	No results	Full match	No match	-3.61	161.033	162.04	1.33	1.95447e+08	1	12	0			34.6		4	5	1	Single match found	DDA for preferred ion	[M+H]+1
	FALSE	3-cyanopropyldimethylchlorosilane	C6 H12 Cl N Si	No results	No results	No results	No results	Full match	No results	-4.81	161.042	162.049	6.994	1.5022e+06	1	0	0					2	12	4	No matches found	DDA for preferred ion	[M+H]+1
	FALSE	3-cyanopropyldimethylchlorosilane	C6 H12 Cl N Si	No results	No results	No results	No results	Full match	No results	-4.64	161.042	162.049	6.85	2.82562e+06	1	0	0					4	15	5	No matches found	DDA for preferred ion	[M+H]+1
	FALSE	3-cyanopropyldimethylchlorosilane	C6 H12 Cl N Si	No results	No results	No results	No results	Full match	No results	-4.43	161.042	162.049	6.964	1.48967e+06	1	0	0					2	5	2	No matches found	DDA for preferred ion	[M+H]+1
	FALSE	3-cyanopropyldimethylchlorosilane	C6 H12 Cl N Si	No results	No results	No results	No results	Full match	No results	-4.4	161.042	162.049	6.787	1.98265e+06	1	0	0					4	10	3	No matches found	DDA for preferred ion	[M+H]+1
	FALSE	allylcysteine	C6 H11 N O2 S	Full match	No results	No results	Partial match	Partial match	Full match	-0.62	161.051	162.058	3.785	5.02862e+07	15	0	0					4	3	1	Single match found	DDA for preferred ion	[M+H]+1
	FALSE	2-Aminoadipic acid	C6 H11 N O4	No match	Invalid mass	No results	No results	No match	No results	9.81	161.07	162.077	0.909	1.57015e+06	8	2	0	37.9	21.2			3	20	5	No matches found	DDA for preferred ion	[M+H]+1
	FALSE	2-Aminoadipic acid	C6 H11 N O4	No match	Invalid mass	No results	No results	No match	No results	16.71	161.071	162.079	2.23	437865	1	2	0	39.9	33.9			2	0	0	No matches found	DDA for preferred ion	[M+H]+1
	FALSE	2-Aminoadipic acid	C6 H11 N O4	No match	Invalid mass	No results	No results	No match	No results	19.59	161.072	162.079	1.784	598266	1	2	0	39.7	50.4			2	15	5	No matches found	DDA for preferred ion	[M+H]+1
	FALSE		C3 H3 Cl N4 S	Full match	No results	No results	No results	No results	No results	2.34	161.977	162.984	11.749	370494	0	0	0					2	9	3	No matches found	DDA for preferred ion	[M+H]+1
	FALSE	IN A2213	C5 H10 N2 O2 S	Full match	No results	No results	No results	Not the top hit	No results	-0.59	162.046	163.053	5.417	1.91164e+07	3	0	0					4	18	6	No matches found	DDA for preferred ion	[M+H]+1
	FALSE		C7 H16 P2	Full match	No results	No results	No results	No match	No match	-4.6	162.072	163.079	14.959	3.48593e+06	22	0	0					2	13	5	Single match found	DDA for preferred ion	[M+H]+1
	FALSE	4,6-Dimethyl-1H-pyrazolo[3,4-b]pyridin-3-amine	C8 H10 N4	Full match	No results	No results	No results	Full match	No results	-0.32	162.09	163.098	5.551	2.04238e+07	10	0	0					2	1	0	No matches found	No MS2	[M+H]+1
	FALSE	Diethylene glycol n-butyl ether	C8 H18 O3	Full match	No results	No results	No results	Full match	No results	-0.38	162.126	163.133	1.317	1.56522e+08	12	0	0					4	3	1	No matches found	DDA for preferred ion	[M+H]+1
	FALSE		C H3 N5 O P2	Full match	No results	No results	No results	No results	No results	-0.69	162.981	163.988	3.194	2.42632e+06	0	0	0					2	8	3	No matches found	DDA for preferred ion	[M+H]+1
	FALSE		C7 H2 N O2 P	Full match	No results	No results	No results	No results	No results	3.86	162.983	163.99	6.955	2.32906e+07	0	0	0					2	23	9	No matches found	DDA for other ion	[M+H]+1
	FALSE		C7 H2 N O2 P	Full match	No results	No results	No results	No results	No results	4.46	162.983	163.99	6.927	2.32906e+07	0	0	0					2	23	9	No matches found	DDA for other ion	[M+H]+1
	FALSE		C7 H2 N O2 P	Invalid mass	No results	No results	No results	No results	No results	5.25	162.983	163.99	6.875	2.32906e+07	0	0	0					2	23	9	No matches found	DDA for preferred ion	[M+H]+1
	FALSE			No results	No results	No results	No results	No results	No results		162.983	163.99	7.571	4.64565e+06	0	0	0					2	29	11	No matches found	DDA for preferred ion	[M+H]+1
	FALSE	Carbethoxy isothiocyanate	C4 H5 N O2 S	Full match	No results	No results	No results	Full match	No results	-0.46	131.004	164.038	1.351	1.95447e+08	2	0	0					4	10	3	No matches found	DDA for preferred ion	[M+H+MeOH]+1
	FALSE	3-Hydroxy-L-glutamate	C5 H9 N O5	Full match	No results	No results	No results	Partial match	Full match	0.88	163.048	164.055	6.358	209822	7	0	0					2	2	1	Multiple matches found	DDA for preferred ion	[M+H]+1
	FALSE	O-ureido-D-serine	C4 H9 N3 O4	Full match	No results	No results	No results	Full match	No results	1.49	163.06	164.067	6.668	4.28834e+08	2	0	0					4	6	2	No matches found	DDA for preferred ion	[M+H]+1
	FALSE	O-ureido-D-serine	C4 H9 N3 O4	Full match	No results	No results	No results	Full match	No results	1.63	163.06	164.067	6.129	6.00033e+07	2	0	0					2	13	4	No matches found	DDA for preferred ion	[M+H]+1
	FALSE	Ethionine	C6 H13 N O2 S	No results	No results	No results	No results	Partial match	Full match	3.45	163.067	164.074	1.297	1.33893e+06	13	0	0					2	26	9	Multiple matches found	DDA for preferred ion	[M+H]+1
	FALSE	4-Hydroxyephedrine	C10 H15 N O2	No results	Invalid mass	No results	No results	No match	No match	-99446.1	163.1	164.107	2.154	2.43066e+07	74	1	0	32.9	48.6			3	12	4	Multiple matches found	DDA for preferred ion	[M+H]+1
	FALSE	CX9869375	C11 H17 N	No results	No results	No results	No results	Full match	No results	-0.33	163.136	164.143	1.871	1.09346e+07	47	0	0					4	10	4	No matches found	DDA for preferred ion	[M+H]+1
	FALSE			No results	No results	No results	No results	No results	No results		163.923	164.93	5.269	1.63569e+08	0	0	0					4	27	11	No matches found	DDA for preferred ion	[M+H]+1
	FALSE		C H N4 O4 P	Full match	No results	No results	No results	No results	No results	2.55	163.974	164.981	9.74	484414	0	0	0					2	29	10	No matches found	No MS2	[M+H]+1
	FALSE	5,5-Dichlorospiro[2.3]hexan-4-one	C6 H6 Cl2 O	No results	No results	No results	No results	Full match	No results	-3.46	163.979	164.986	18.219	1.98805e+06	2	0	0					2	28	10	No matches found	No MS2	[M+H]+1
	FALSE	Cyclopentyl hydrogen methylphosphonate	C6 H13 O3 P	Full match	No results	No results	No results	Full match	No results	0.54	164.06	165.068	6.699	5.25746e+07	4	0	0					4	21	9	No matches found	DDA for preferred ion	[M+H]+1
	FALSE		C5 H14 N2 P2	Full match	No results	No results	No results	No match	No results	-2.05	164.063	165.07	6.655	2.70902e+07	5	0	0					4	11	4	No matches found	DDA for preferred ion	[M+H]+1
	FALSE	Eugenol;4-Allylguaiacol	C10 H12 O2	Full match	No results	No results	Partial match	Partial match	Full match	-0.3	164.084	165.091	0.132	4.43494e+07	182	0	0					3	29	10	Multiple matches found	No MS2	[M+H]+1
A	FALSE	1-(4,5-dihydro-1H-imidazol-2-yl)-3,5-dimethyl-1H-pyrazole hydrobromide	C8 H12 N4	Full match	Full match	No results	No results	Partial match	No results	-0.38	164.106	165.113	2.185	1.80054e+08	4	2	0	63.3	23.7			4	13	4	No matches found	DDA for preferred ion	[M+H]+1
	FALSE	Geosmin	C12 H22 O	No results	No results	No results	No results	Partial match	Full match	-0.41	182.167	165.164	1.248	2.22155e+06	93	0	0					3	16	6	Single match found	No MS2	[M+H-H2O]+1
	FALSE			No results	No results	No results	No results	No results	No results		164.959	165.967	5.484	6.71437e+06	0	0	0					2	1	1	No matches found	DDA for preferred ion	[M+H]+1
	FALSE		C3 H4 N6 O9 P2	Full match	No results	No results	No results	No match	No results	-1.53	329.951	165.983	6.486	4.27029e+07	3	0	0					3	18	6	No matches found	No MS2	[M+2H]+2
	FALSE		C2 H4 N3 O2 P S	Full match	No results	No results	No results	No results	No results	-3.98	164.976	165.983	6.113	2.99774e+07	0	0	0					2	1	0	No matches found	No MS2	[M+H]+1
	FALSE		C2 H4 N3 O2 P S	Full match	No results	No results	No results	No results	No results	-3.72	164.976	165.983	6.193	3.84032e+07	0	0	0					2	13	5	No matches found	No MS2	[M+H]+1
	FALSE		C3 H4 N6 O9 P2	Full match	No results	No results	No results	No match	No results	-0.79	329.951	165.983	5.763	2.90988e+07	3	0	0					2	11	4	No matches found	DDA for other ion	[M+2H]+2
	FALSE		C3 H4 N O5 P	Full match	No results	No results	No results	No results	No results	4.31	164.983	165.991	6.309	918513	0	0	0					2	7	2	No matches found	No MS2	[M+H]+1
	FALSE	[Similar to: tert-butyl N-(1-benzyl-2-{2-[(3-chloro-4-fluoroanilino)carbothioyl]hydrazino}-2-oxoethyl)carbamate; ΔMass: -301.1406 Da]	C4 H8 N P S2	Full match	Invalid mass	No results	No results	No results	No results	-0.12	164.984	165.991	5.264	2.30976e+07	0	20	0			33.8		4	7	2	No matches found	DDA for preferred ion	[M+H]+1
	FALSE		C2 H3 N3 O4 S	Full match	No results	No results	No results	No results	No results	-4.65	164.984	165.991	3.196	8.60935e+06	0	0	0					2	8	3	No matches found	DDA for other ion	[M+H]+1
A	FALSE	L-Phenylalanine	C9 H11 N O2	Full match	Full match	No results	Full match	Full match	Full match	-0.4	165.079	166.086	2.256	9.2443e+07	123	1	0	80	9			4	8	2	Multiple matches found	DDA for preferred ion	[M+H]+1
A	FALSE	L-Phenylalanine	C9 H11 N O2	Full match	Full match	No results	Full match	Full match	Full match	-0.19	165.079	166.086	5.147	1.63046e+07	123	1	0	97	9.8			4	8	2	Multiple matches found	DDA for preferred ion	[M+H]+1
	FALSE	D-Phenylalanine	C9 H11 N O2	Full match	No results	No results	Partial match	Partial match	Full match	-0.08	165.079	166.086	11.814	8.37527e+06	123	0	0					2	13	5	Multiple matches found	DDA for preferred ion	[M+H]+1
	FALSE	D-Phenylalanine	C9 H11 N O2	Full match	Invalid mass	No results	Partial match	Partial match	Full match	0.03	165.079	166.086	1.247	5.41219e+06	123	3	0			31.1		4	18	5	Multiple matches found	DDA for preferred ion	[M+H]+1
	FALSE		C6 H15 N O4	Full match	No results	No results	No results	No results	No results	-0.57	165.1	166.107	19.155	364650	0	0	0					4	17	5	No matches found	DDA for preferred ion	[M+H]+1
	FALSE			No results	No results	No results	No results	No results	No results		165.108	166.115	6.755	280781	0	0	0					2	12	4	No matches found	DDA for preferred ion	[M+H]+1
	FALSE			No results	No results	No results	No results	No results	No results		165.542	166.549	6.857	587024	0	0	0					3	20	7	No matches found	DDA for preferred ion	[M+H]+1
	FALSE	1,2-Ethanediylbis[difluorophosphine]	C2 H4 F4 P2	No results	Invalid mass	No results	No results	Full match	No results	1.98	165.973	166.98	7.689	6.19973e+06	1	4	0			45		2	16	6	No matches found	DDA for preferred ion	[M+H]+1
	FALSE	[Similar to: methyl 2-[4-ethenyl-2,6-dihydroxy-3-(3-hydroxyprop-1-en-2-yl)-4-methylcyclohexyl]prop-2-enoate; ΔMass: -130.1867 Da]	C3 H2 O8	Full match	Invalid mass	No results	No results	No match	No results	3.96	165.976	166.983	18.535	734984	1	1	0			32.4		2	11	4	No matches found	DDA for preferred ion	[M+H]+1
	FALSE	(4R)-1,2-Dithiolane-4-carboxylic acid 1-oxide	C4 H6 O3 S2	No results	No results	No results	No results	Full match	No results	-1.09	165.976	166.983	18.345	1.98805e+06	1	0	0					3	10	4	No matches found	No MS2	[M+H]+1
	FALSE		C2 H3 N2 O5 P	Full match	No results	No results	No results	No match	No results	4.92	165.979	166.986	9.168	602867	1	0	0					2	1	0	No matches found	No MS2	[M+H]+1
	FALSE			No results	No results	No results	No results	No results	No results		165.983	166.991	2.038	1.98087e+06	0	0	0					2	0	0	No matches found	No MS2	[M+H]+1
	FALSE	Deamino-alpha-keto-demethylphosphinothricin	C4 H7 O5 P	Full match	No results	No results	No results	Full match	No results	1.32	166.003	167.011	6.834	8.89313e+07	1	0	0					4	11	4	No matches found	DDA for preferred ion	[M+H]+1
	FALSE		C3 H8 N2 O2 P2	Full match	No results	No results	No results	No results	No results	-3.74	166.005	167.013	6.894	1.47984e+09	0	0	0					3	11	4	No matches found	DDA for preferred ion	[M+H]+1
	FALSE	3,5-Dimethyl-1,2-dithiolane 1,1-dioxide	C5 H10 O2 S2	Full match	No results	No results	No results	Full match	No results	-0.47	166.012	167.019	1.295	7.01508e+06	1	0	0					4	26	9	No matches found	DDA for preferred ion	[M+H]+1
	FALSE	D-Arabinonate	C5 H10 O6	Full match	No results	No results	Full match	Full match	Full match	2	166.048	167.055	1.249	1.42643e+06	9	0	0					4	8	3	Multiple matches found	DDA for preferred ion	[M+H]+1
	FALSE	ethionamide	C8 H10 N2 S	Full match	No results	No results	No results	Full match	No results	-0.23	166.056	167.064	1.264	8.32089e+06	10	0	0					4	12	4	No matches found	DDA for preferred ion	[M+H]+1
	FALSE	ethionamide	C8 H10 N2 S	Full match	No results	No results	No results	Full match	No results	-0.2	166.056	167.064	5.511	1.18802e+07	10	0	0					2	12	4	No matches found	No MS2	[M+H]+1
	FALSE	Benzylisothiocyanate	C8 H7 N S	Full match	No results	No results	No results	Partial match	Full match	-0.1	149.03	167.064	1.265	8.32089e+06	13	0	0					4	12	4	Multiple matches found	DDA for other ion	[M+NH4]+1
	FALSE	2-Amino-6-hydroxyaminopurine	C5 H6 N6 O	No results	No results	No results	No results	Full match	No results	1.85	166.061	167.068	6.672	1.11873e+06	3	0	0					2	4	1	No matches found	DDA for preferred ion	[M+H]+1
	FALSE	1-Adamantanemethanol	C11 H18 O	No results	No results	No results	No results	Full match	No results	0.79	166.136	167.143	0.033	4.56907e+06	96	0	0					4	19	8	No matches found	No MS2	[M+H]+1
	FALSE			No results	No results	No results	No results	No results	No results		166.541	167.548	6.878	1.07393e+08	0	0	0					4	24	10	No matches found	DDA for preferred ion	[M+H]+1
	FALSE		C7 H8 Cl O11 P	Full match	No results	No results	No results	No match	No results	-0.03	333.949	167.982	7.869	6.19973e+06	4	0	0					3	23	8	No matches found	DDA for other ion	[M+2H]+2
	FALSE		C2 H6 N3 O2 P S	Full match	No results	No results	No results	No results	No results	-3.79	166.991	167.998	3.194	1.5946e+07	0	0	0					4	12	4	No matches found	No MS2	[M+H]+1
	FALSE			No results	No results	No results	No results	No results	No results		125.965	167.999	3.183	1.5946e+07	0	0	0					4	12	4	No matches found	No MS2	[M+ACN+H]+1
	FALSE	S-(Sulfanylmethyl)-L-cysteine	C4 H9 N O2 S2	Full match	No results	No results	No results	Full match	No results	-0.26	167.007	168.015	1.331	3.19337e+06	1	0	0					3	19	5	No matches found	DDA for preferred ion	[M+H]+1
	FALSE		C4 H12 N P3	Full match	No results	No results	No results	No results	No results	-0.18	167.018	168.026	6.634	4.30095e+06	0	0	0					4	23	8	No matches found	No MS2	[M+H]+1
	FALSE	[Similar to: 5-(hydroxymethyl)-4-methoxy-2,5-dihydrofuran-2-one; ΔMass: 23.0009 Da]	C4 H9 N O6	Full match	Invalid mass	No results	No results	No results	No results	1.2	167.043	168.05	6.656	4.67517e+07	0	3	0			32.8		4	7	3	No matches found	DDA for preferred ion	[M+H]+1
	FALSE	spinacine	C7 H9 N3 O2	Full match	No results	No results	No results	Full match	No results	0.3	167.07	168.077	7.841	364440	10	0	0					2	23	9	No matches found	DDA for preferred ion	[M+H]+1
	FALSE	2-Methyloctahydro-4(1H)-quinolinone	C10 H17 N O	Full match	No results	No results	No results	Full match	No results	-0.33	167.131	168.138	2.077	4.29416e+07	46	0	0					3	28	10	No matches found	DDA for preferred ion	[M+H]+1
	FALSE	5-Bromo-1-(2-chlorobenzoyl)indoline	C15 H11 Br Cl N O	No results	No results	No results	No results	Full match	No results	-4.65	334.97	168.492	7.488	661040	1	0	0					3	19	7	No matches found	DDA for other ion	[M+2H]+2
	FALSE	spiromustine	C14 H23 Cl2 N3 O2	No results	No results	No results	No results	Full match	No results	-4.32	335.115	168.565	6.673	3.48981e+07	12	0	0					4	5	1	No matches found	DDA for other ion	[M+2H]+2
	FALSE			No results	No results	No results	No results	No results	No results		126.947	168.98	6.602	4.7593e+06	0	0	0					4	7	3	No matches found	DDA for preferred ion	[M+ACN+H]+1
	FALSE	[Similar to: 2,3,7,8-tetrahydrodiimidazo[2,1-b:1,2-e][1,3,5]thiadiazine-5-thione; ΔMass: -44.0431 Da]	C3 H5 Cl N2 O2 S	Full match	Invalid mass	No results	No results	No match	No results	-0.33	167.976	168.983	1.508	2.4282e+07	2	3	0			44.5		4	14	5	No matches found	DDA for preferred ion	[M+H]+1
	FALSE	[Similar to: 2,3,7,8-tetrahydrodiimidazo[2,1-b:1,2-e][1,3,5]thiadiazine-5-thione; ΔMass: -44.0276 Da]	C4 H8 O3 S2	Full match	Invalid mass	No results	No results	No results	No results	-0.46	167.991	168.999	1.384	2.18398e+08	0	3	0			38.3		4	3	1	No matches found	DDA for preferred ion	[M+H]+1
	FALSE	(4-Chlorophenyl)(oxo)acetaldehyde	C8 H5 Cl O2	No results	No results	No results	No results	Full match	No results	4.07	167.998	169.006	4.493	1.43208e+06	1	0	0					3	28	8	No matches found	No MS2	[M+H]+1
	FALSE	Desflurane	C3 H2 F6 O	No results	No results	No results	No results	Full match	No results	2.21	168.001	169.009	7.275	671977	3	0	0					2	3	1	No matches found	DDA for preferred ion	[M+H]+1
	FALSE			No results	No results	No results	No results	No results	No results		126.983	169.017	6.889	4.87349e+06	0	0	0					3	15	5	No matches found	DDA for preferred ion	[M+ACN+H]+1
	FALSE		C3 H8 N2 O6	Full match	No results	No results	No results	No match	No results	1.51	168.038	169.046	6.643	1.57452e+08	3	0	0					4	8	3	No matches found	DDA for preferred ion	[M+H]+1
	FALSE		C5 H14 O2 P2	Full match	No results	No results	No results	No match	No results	-0.34	168.047	169.054	1.203	6.39021e+07	4	0	0					4	9	3	No matches found	DDA for preferred ion	[M+H]+1
	FALSE	Pyrazol-5-amine, 1,3-dimethyl-4-thiocyanato-	C6 H8 N4 S	Full match	Invalid mass	No results	No results	Full match	No results	-0.56	168.047	169.054	1.508	1.58963e+08	2	3	0			44.5		4	9	2	No matches found	DDA for preferred ion	[M+H]+1
	FALSE	UW0520000	C4 H5 N3 S	Full match	Invalid mass	No results	No results	Full match	No results	-0.9	127.02	169.054	1.349	6.39021e+07	1	3	0			38.3		4	19	6	No matches found	DDA for other ion	[M+ACN+H]+1
	FALSE	4-(Pyridin-3-yl)-thiosemicarbazide	C6 H8 N4 S	Full match	No results	No results	No results	Full match	No results	-0.28	168.047	169.054	1.348	6.39021e+07	2	0	0					4	19	6	No matches found	DDA for preferred ion	[M+H]+1
	FALSE		C14 H20 N5 O P S	Full match	No results	No results	No results	No match	No results	0.1	337.113	169.564	6.615	1.01257e+06	5	0	0					2	0	0	No matches found	No MS2	[M+2H]+2
	FALSE	Dichloroacetic acid	C2 H2 Cl2 O2	No results	Invalid mass	No results	No results	Full match	No results	1.42	127.943	169.977	5.764	7.63668e+07	1	9	0			37.8		3	14	4	No matches found	DDA for other ion	[M+ACN+H]+1
	FALSE	[Similar to: Diphenylamine; ΔMass: -0.1192 Da]	C3 H N5 P2	Full match	Invalid mass	No results	No results	No results	No results	-4.62	168.97	169.977	2.206	2.44942e+08	0	18	0			60.3		2	28	11	No matches found	DDA for preferred ion	[M+H]+1
	FALSE	Dichloroacetic acid	C2 H2 Cl2 O2	No results	No results	No results	No results	Full match	No results	1.52	127.943	169.977	6.569	1.98291e+07	1	0	0					2	8	3	No matches found	No MS2	[M+ACN+H]+1
	FALSE	Dichloroacetic acid	C2 H2 Cl2 O2	No results	No results	No results	No results	Full match	No results	1.65	127.943	169.977	6.672	3.65561e+07	1	0	0					2	8	3	No matches found	No MS2	[M+ACN+H]+1
	FALSE	Dichloroacetic acid	C2 H2 Cl2 O2	No results	No results	No results	No results	Full match	No results	1.93	127.943	169.977	6.829	4.73417e+07	1	0	0					2	16	6	No matches found	DDA for preferred ion	[M+ACN+H]+1
	FALSE	[Similar to: [(3R,4S)-3-(3,4-Dihydro-1-isoquinolinylmethyl)-1-(3-phenylpropanoyl)-4-piperidinyl]acetic acid; ΔMass: -249.2556 Da]	C2 H5 N O4 P2	Full match	Invalid mass	No results	No results	No results	No results	3.77	168.97	169.977	6.71	9.2203e+06	0	4	0			40.8		2	26	10	No matches found	DDA for preferred ion	[M+H]+1
	FALSE	Dichloroacetic acid	C2 H2 Cl2 O2	No results	No results	No results	No results	Full match	No results	2.1	127.943	169.977	7.525	4.15555e+07	1	0	0					2	30	11	No matches found	No MS2	[M+ACN+H]+1
	FALSE	Dichloroacetic acid	C2 H2 Cl2 O2	No results	No results	No results	No results	Full match	No results	2.75	127.944	169.977	5.552	1.6611e+07	1	0	0					3	27	10	No matches found	No MS2	[M+ACN+H]+1
	FALSE			No results	No results	No results	No results	No results	No results		168.99	169.998	17.488	386022	0	0	0					2	15	5	No matches found	No MS2	[M+H]+1
	FALSE	Pentafluoropyridine	C5 F5 N	No results	Invalid mass	No results	No results	Full match	No results	-1.72	168.995	170.002	1.452	7.30519e+06	1	3	0			32.1		4	12	3	No matches found	DDA for preferred ion	[M+H]+1
	FALSE	[Similar to: [(3R,4S)-3-(3,4-Dihydro-1-isoquinolinylmethyl)-1-(3-phenylpropanoyl)-4-piperidinyl]acetic acid; ΔMass: -249.1919 Da]	C4 H14 N P3	Full match	Invalid mass	No results	No results	No results	No results	-1.23	169.034	170.041	6.639	1.84975e+07	0	5	0			36.4		4	13	4	No matches found	DDA for preferred ion	[M+H]+1
	FALSE	2H-Benzotriazole-5,6-dicarbonitrile	C8 H3 N5	Full match	No results	No results	No results	Full match	No results	2.78	169.039	170.047	6.73	5.4069e+06	1	0	0					3	19	7	No matches found	No MS2	[M+H]+1
	FALSE	[FAhydroxy(4:0)]N-(3S-hydroxy-butanoyl)-homoserinelactone	C8 H13 N O4	Full match	Invalid mass	No results	Partial match	Partial match	Full match	-0.37	187.084	170.081	7.919	667009	30	3	0			34.7		2	10	4	Multiple matches found	DDA for other ion	[M+H-H2O]+1
A	FALSE	Pyridoxine	C8 H11 N O3	Full match	Full match	No results	Full match	Full match	Full match	-0.32	169.074	170.081	5.855	1.54292e+08	20	5	0	78.3	50.7	37.8		4	7	2	Multiple matches found	DDA for preferred ion	[M+H]+1
	FALSE	3-Carboxy-1-methylpyridinium;N-Methylnicotinicacid	C7 H7 N O2	No results	No results	No results	Partial match	Partial match	Full match	-0.44	137.048	170.081	6.575	2.93863e+06	40	0	0					2	14	5	Multiple matches found	No MS2	[M+H+MeOH]+1
	FALSE	1-Methylhistidine	C7 H11 N3 O2	No results	No results	No results	No results	Partial match	Full match	0.26	169.085	170.092	17.987	6.44563e+06	21	0	0					2	3	1	Multiple matches found	No MS2	[M+H]+1
	FALSE	Piperidione	C9 H15 N O2	No results	Invalid mass	No results	No results	Full match	No results	-0.77	169.11	170.117	1.974	1.90253e+07	47	18	0			60.3		4	16	5	No matches found	DDA for preferred ion	[M+H]+1
	FALSE		C8 H15 N5 O6 P2	Full match	No results	No results	No results	No match	No results	4.88	339.051	170.533	2.178	4.06803e+07	4	0	0					4	30	13	No matches found	DDA for other ion	[M+2H]+2
	FALSE		C3 H4 Cl O4 P	Full match	No results	No results	No results	No match	No results	-0.02	169.954	170.961	14.142	801814	1	0	0					2	27	11	No matches found	DDA for preferred ion	[M+H]+1
	FALSE		C2 H4 O5 P2	Full match	No results	No results	No results	No match	No results	1.47	169.954	170.961	3.192	9.14109e+07	1	0	0					4	24	6	No matches found	DDA for preferred ion	[M+H]+1
	FALSE		C3 H8 P2 S2	Full match	No results	No results	No results	No match	No results	-3.4	169.954	170.961	2.829	1.26814e+08	1	0	0					4	29	8	No matches found	DDA for preferred ion	[M+H]+1
	FALSE		C2 H2 O9	Full match	No results	No results	No results	No match	No results	3.14	169.97	170.978	9.221	4.07102e+06	2	0	0					2	10	3	No matches found	DDA for preferred ion	[M+H]+1
	FALSE		C2 H2 O9	Full match	No results	No results	No results	No match	No results	3.19	169.97	170.978	12.118	385541	2	0	0					3	20	7	No matches found	DDA for preferred ion	[M+H]+1
	FALSE		C3 H7 Cl N2 S2	Full match	No results	No results	No results	No match	No results	-3.72	169.973	170.981	7.814	3.19546e+06	4	0	0					2	0	0	No matches found	DDA for preferred ion	[M+H]+1
	FALSE		C4 H11 O P S2	Full match	No results	No results	No match	No match	No match	-3.71	169.998	171.006	6.914	3.77065e+07	4	0	0					4	8	2	Multiple matches found	DDA for preferred ion	[M+H]+1
	FALSE	(2R)-2-Hydroxy-3-(phosphonooxy)-propanal	C3 H7 O6 P	Full match	No results	No results	Partial match	Partial match	Full match	1.44	169.998	171.006	12.413	449203	4	0	0					2	3	1	Multiple matches found	DDA for preferred ion	[M+H]+1
	FALSE			No results	No results	No results	No results	No results	No results		128.972	171.006	6.668	3.55642e+07	0	0	0					4	22	6	No matches found	DDA for other ion	[M+ACN+H]+1
	FALSE			No results	No results	No results	No results	No results	No results		128.972	171.006	6.845	3.56141e+07	0	0	0					4	8	2	No matches found	DDA for preferred ion	[M+ACN+H]+1
	FALSE	Imetit	C6 H10 N4 S	Full match	No results	No results	No results	Full match	No results	-0.39	170.063	171.07	2.34	7.65702e+07	5	0	0					4	16	5	No matches found	DDA for preferred ion	[M+H]+1
	FALSE	Imetit	C6 H10 N4 S	Full match	No results	No results	No results	Full match	No results	-0.32	170.063	171.07	5.031	1.02165e+08	5	0	0					4	2	1	No matches found	DDA for preferred ion	[M+H]+1
	FALSE	Limonene-1_2-diol	C10 H18 O2	No results	No results	No results	No results	Partial match	Full match	-0.08	170.131	171.138	4.492	8.41869e+06	268	0	0					2	19	7	Multiple matches found	No MS2	[M+H]+1
	FALSE		C2 H4 Cl2 N3 P	Full match	No results	No results	No results	No results	No results	-0.21	170.952	171.959	8.638	3.36322e+06	0	0	0					2	7	2	No matches found	No MS2	[M+H]+1
	FALSE			No results	No results	No results	No results	No results	No results		170.952	171.959	9.01	767904	0	0	0					2	6	2	No matches found	DDA for other ion	[M+H]+1
	FALSE		C2 H4 Cl2 N3 P	Full match	No results	No results	No results	No results	No results	-1.59	170.952	171.959	7.827	973779	0	0	0					2	8	3	No matches found	No MS2	[M+H]+1
	FALSE		C2 H4 Cl2 N3 P	Full match	No results	No results	No results	No results	No results	0.28	170.952	171.959	2.447	1.67958e+08	0	0	0					2	30	11	No matches found	DDA for preferred ion	[M+H]+1
	FALSE		C2 H4 Cl2 N3 P	Full match	No results	No results	No results	No results	No results	0.62	170.952	171.959	6.603	6.98791e+06	0	0	0					4	11	2	No matches found	DDA for preferred ion	[M+H]+1
	FALSE		C2 H4 Cl2 N3 P	Full match	No results	No results	No results	No results	No results	0.68	170.952	171.959	7.965	427647	0	0	0					2	8	3	No matches found	No MS2	[M+H]+1
	FALSE		C2 H4 Cl2 N3 P	Full match	No results	No results	No results	No results	No results	0.67	170.952	171.959	3.191	3.71229e+07	0	0	0					4	17	8	No matches found	DDA for preferred ion	[M+H]+1
	FALSE			No results	No results	No results	No results	No results	No results		129.926	171.959	1.832	3.71176e+07	0	0	0					2	1	0	No matches found	DDA for other ion	[M+ACN+H]+1
	FALSE		C2 H4 Cl2 N3 P	Full match	No results	No results	No results	No results	No results	1.01	170.952	171.959	2.844	5.91297e+07	0	0	0					4	29	11	No matches found	DDA for preferred ion	[M+H]+1
	FALSE			No results	No results	No results	No results	No results	No results		129.926	171.959	6.602	6.98791e+06	0	0	0					4	11	2	No matches found	DDA for preferred ion	[M+ACN+H]+1
	FALSE		C3 H8 Cl N O P2	Full match	No results	No results	No results	No results	No results	-0.6	170.977	171.984	6.607	3.49806e+06	0	0	0					4	7	3	No matches found	DDA for preferred ion	[M+H]+1
	FALSE		C3 H N5 O2 S	Full match	No results	No results	No results	No match	No results	3.62	170.986	171.993	5.122	1.25578e+07	1	0	0					4	17	5	No matches found	No MS2	[M+H]+1
	FALSE		C7 H9 N S2	Full match	No results	No results	No results	No match	No results	-0.58	171.018	172.025	1.341	3.46761e+07	3	0	0					4	13	4	No matches found	DDA for preferred ion	[M+H]+1
A	FALSE	Decanamide	C10 H21 N O	Full match	Full match	No results	No results	Full match	No results	-0.41	171.162	172.17	1.348	1.95255e+07	35	1	0	89.5	65.7			4	9	3	No matches found	DDA for preferred ion	[M+H]+1
	FALSE		C3 H5 N O18	Full match	No results	No results	No results	No match	No results	-0.55	342.95	172.483	6.548	1.32207e+06	1	0	0					3	16	7	No matches found	DDA for other ion	[M+2H]+2
	FALSE			No results	No results	No results	No results	No results	No results		171.478	172.485	6.873	4.67183e+07	0	0	0					4	14	4	No matches found	DDA for preferred ion	[M+H]+1
	FALSE		C4 H8 N7 O4 P3 S	Full match	No results	No results	No results	No results	No results	-4.11	342.956	172.485	6.882	5.04394e+07	0	0	0					4	18	6	No matches found	DDA for other ion	[M+2H]+2
	FALSE		C9 H3 O8 P S	Full match	No results	No results	No results	No match	No results	2.24	301.929	172.485	6.877	5.04394e+07	2	0	0					4	18	6	No matches found	DDA for preferred ion	[M+ACN+2H]+2
	FALSE			No results	No results	No results	No results	No results	No results		171.9	172.907	5.388	4.16075e+07	0	0	0					4	4	1	No matches found	DDA for preferred ion	[M+H]+1
	FALSE		C6 H2 Cl O2 P	Full match	No results	No results	No results	No results	No results	4.26	171.949	172.956	5.981	1.83638e+07	0	0	0					2	23	8	No matches found	No MS2	[M+H]+1
	FALSE		C6 H2 Cl O2 P	Full match	No results	No results	No results	No results	No results	4.43	171.949	172.956	5.851	4.54544e+06	0	0	0					2	23	8	No matches found	No MS2	[M+H]+1
	FALSE			No results	No results	No results	No results	No results	No results		130.922	172.956	5.801	1.27061e+07	0	0	0					2	23	8	No matches found	DDA for other ion	[M+ACN+H]+1
	FALSE		C6 H2 Cl O2 P	Full match	No results	No results	No results	No results	No results	4.69	171.949	172.956	5.816	9.51992e+06	0	0	0					2	23	8	No matches found	DDA for preferred ion	[M+H]+1
	FALSE		C6 H2 Cl O2 P	Full match	No results	No results	No results	No results	No results	4.69	171.949	172.956	4.241	1.9821e+07	0	0	0					3	15	5	No matches found	DDA for preferred ion	[M+H]+1
	FALSE			No results	No results	No results	No results	No results	No results		130.922	172.956	6.037	1.83638e+07	0	0	0					2	24	8	No matches found	No MS2	[M+ACN+H]+1
	FALSE		C6 H2 Cl O2 P	Full match	No results	No results	No results	No results	No results	4.78	171.949	172.956	5.991	1.83638e+07	0	0	0					2	23	8	No matches found	No MS2	[M+H]+1
	FALSE		C6 H2 Cl O2 P	Full match	No results	No results	No results	No results	No results	4.81	171.949	172.956	5.832	9.51992e+06	0	0	0					2	23	8	No matches found	No MS2	[M+H]+1
	FALSE		C7 H2 Cl2 O	Full match	No results	No results	No results	No results	No results	3.83	171.949	172.956	5.764	1.85035e+07	0	0	0					2	10	3	No matches found	DDA for preferred ion	[M+H]+1
	FALSE		C6 H2 Cl O2 P	Full match	No results	No results	No results	No results	No results	4.73	171.949	172.956	5.803	4.54544e+06	0	0	0					2	23	8	No matches found	DDA for preferred ion	[M+H]+1
	FALSE		C5 H Cl N2 O S	Invalid mass	No results	No results	No results	No results	No results	-5.11	171.949	172.956	5.926	1.83638e+07	0	0	0					2	26	9	No matches found	No MS2	[M+H]+1
	FALSE		C5 H Cl N2 O S	Invalid mass	No results	No results	No results	No results	No results	-5.08	171.949	172.956	0.02	2.46166e+07	0	0	0					4	16	5	No matches found	DDA for preferred ion	[M+H]+1
	FALSE		C6 H2 Cl O2 P	Full match	No results	No results	No results	No results	No results	4.94	171.949	172.956	6.929	2.17045e+07	0	0	0					2	7	2	No matches found	DDA for preferred ion	[M+H]+1
	FALSE		C5 H Cl N2 O S	Full match	No results	No results	No results	No results	No results	-4.94	171.949	172.956	4.826	2.24451e+07	0	0	0					2	21	8	No matches found	No MS2	[M+H]+1
	FALSE		C5 H Cl N2 O S	Full match	No results	No results	No results	No results	No results	-4.91	171.949	172.956	5.794	1.85035e+07	0	0	0					2	23	8	No matches found	DDA for preferred ion	[M+H]+1
	FALSE		C6 H2 Cl O2 P	Invalid mass	No results	No results	No results	No results	No results	5.06	171.949	172.956	3.203	1.51692e+09	0	0	0					4	22	6	No matches found	DDA for preferred ion	[M+H]+1
	FALSE			No results	No results	No results	No results	No results	No results		130.922	172.956	5.945	1.83638e+07	0	0	0					2	4	1	No matches found	No MS2	[M+ACN+H]+1
	FALSE		C5 H Cl N2 O S	Full match	No results	No results	No results	No results	No results	-4.77	171.949	172.956	5.664	1.85035e+07	0	0	0					2	1	0	No matches found	DDA for preferred ion	[M+H]+1
	FALSE		C5 H Cl N2 O S	Full match	No results	No results	No results	No results	No results	-4.77	171.949	172.956	5.781	1.85035e+07	0	0	0					2	23	8	No matches found	DDA for preferred ion	[M+H]+1
	FALSE	AM6550000	C8 H6 Cl F O	No results	No results	No results	No results	Full match	No results	-3.78	172.008	173.016	7.556	448785	2	0	0					4	9	2	No matches found	DDA for preferred ion	[M+H]+1
	FALSE	AM6550000	C8 H6 Cl F O	No results	No results	No results	No results	Full match	No results	-3.34	172.009	173.016	7.75	221210	2	0	0					3	15	5	No matches found	DDA for preferred ion	[M+H]+1
	FALSE	AM6550000	C8 H6 Cl F O	No results	No results	No results	No results	Full match	No results	-3.25	172.009	173.016	7.72	411926	2	0	0					4	22	6	No matches found	DDA for preferred ion	[M+H]+1
	FALSE	2-(5-Amino-4-nitro-1H-imidazol-1-yl)ethanol	C5 H8 N4 O3	Full match	No results	No results	No results	Full match	No results	1.2	172.06	173.067	6.641	2.32325e+07	3	0	0					4	1	1	No matches found	DDA for preferred ion	[M+H]+1
	FALSE	TO0127900	C9 H17 N O	No results	No results	No results	No results	Full match	No results	-0.97	155.131	173.165	1.351	2.89032e+06	51	0	0					3	9	3	No matches found	No MS2	[M+NH4]+1
	FALSE	N6_N6_N6-Trimethyl-L-lysine	C9 H20 N2 O	No results	No results	No results	No results	Partial match	Full match	-1.32	172.157	173.165	1.343	2.89032e+06	10	0	0					3	9	3	Single match found	DDA for other ion	[M+H]+1
	FALSE		C2 H5 Cl N O2 P S	Full match	No results	No results	No results	No results	No results	-3.85	172.946	173.953	2.45	2.56629e+07	0	0	0					2	10	4	No matches found	DDA for preferred ion	[M+H]+1
	FALSE			No results	No results	No results	No results	No results	No results		172.949	173.956	7.238	650194	0	0	0					3	14	5	No matches found	No MS2	[M+H]+1
	FALSE			No results	No results	No results	No results	No results	No results		172.949	173.957	3.179	4.31783e+07	0	0	0					4	17	5	No matches found	DDA for preferred ion	[M+H]+1
	FALSE			No results	No results	No results	No results	No results	No results		172.952	173.96	3.203	6.12199e+07	0	0	0					4	26	8	No matches found	DDA for preferred ion	[M+H]+1
	FALSE			No results	No results	No results	No results	No results	No results		172.952	173.96	2.825	1.06086e+08	0	0	0					4	27	6	No matches found	DDA for preferred ion	[M+H]+1
	FALSE	4-(Methylselanyl)pyridine	C6 H7 N Se	No results	No results	No results	No results	Full match	No results	-1.43	172.974	173.981	10.616	164027	1	0	0					2	14	5	No matches found	No MS2	[M+H]+1
	FALSE	Sulfanilic acid	C6 H7 N O3 S	Full match	No results	No results	No results	Full match	No results	-0.87	173.015	174.022	1.355	3.69294e+07	7	0	0					4	21	6	No matches found	DDA for preferred ion	[M+H]+1
	FALSE	S-Methyl-L-cysteine-S-oxide	C4 H9 N O3 S	No match	Invalid mass	No results	No results	No match	No results	145562	173.015	174.022	1.269	2.96449e+08	7	3	0	35.7	6.8			4	10	3	No matches found	DDA for preferred ion	[M+H]+1
	FALSE	Ethyl 4-chloro-6-(4-fluorophenoxy)[1,5]naphthyridine-3-carboxylate	C17 H12 Cl F N2 O3	No results	Invalid mass	No results	No results	Full match	No results	1.2	346.052	174.034	15.959	2.76672e+06	2	16	0			47.9		2	24	9	No matches found	DDA for other ion	[M+2H]+2
	FALSE	5-(Hydroxyimino)-2,2-dimethyl-1,3-dioxane-4,6-dione	C6 H7 N O5	Full match	No results	No results	No results	Full match	No results	1.61	173.033	174.04	1.258	2.19938e+06	2	0	0					4	22	8	No matches found	DDA for preferred ion	[M+H]+1
	FALSE	Nitrilotriaceticacid	C6 H9 N O6	Full match	No results	No results	No results	Partial match	Full match	1.66	191.043	174.04	1.174	2.41131e+06	5	0	0					4	23	6	Single match found	DDA for preferred ion	[M+H-H2O]+1
	FALSE		C3 H6 N7 O11 P	Full match	No results	No results	No results	No match	No results	0.18	346.986	174.5	6.795	2.0757e+06	1	0	0					2	1	0	No matches found	DDA for other ion	[M+2H]+2
	FALSE			No results	No results	No results	No results	No results	No results		173.53	174.537	15.75	87362.7	0	0	0					3	23	8	No matches found	DDA for preferred ion	[M+H]+1
	FALSE			No results	No results	No results	No results	No results	No results		173.53	174.537	13.947	136775	0	0	0					2	11	4	No matches found	DDA for preferred ion	[M+H]+1
	FALSE		C5 H14 N7 O9 P	Full match	No results	No results	No results	No match	No results	0.69	347.059	174.537	11.369	98119.8	6	0	0					2	21	7	No matches found	No MS2	[M+2H]+2
	FALSE			No results	No results	No results	No results	No results	No results		173.889	174.896	3.376	2.88507e+09	0	0	0					3	14	4	No matches found	DDA for preferred ion	[M+H]+1
	FALSE			No results	No results	No results	No results	No results	No results		173.889	174.896	3.037	8.59888e+08	0	0	0					2	20	6	No matches found	DDA for preferred ion	[M+H]+1
	FALSE			No results	No results	No results	No results	No results	No results		173.889	174.896	4.923	1.48795e+09	0	0	0					4	14	4	No matches found	DDA for preferred ion	[M+H]+1
	FALSE			No results	No results	No results	No results	No results	No results		173.946	174.953	0.223	5.07608e+06	0	0	0					2	10	3	No matches found	No MS2	[M+H]+1
	FALSE		C3 H8 Cl P S2	Full match	No results	No results	No results	No results	No results	-0.58	173.949	174.957	3.187	8.02308e+07	0	0	0					4	26	6	No matches found	DDA for preferred ion	[M+H]+1
	FALSE			No results	No results	No results	No results	No results	No results		132.923	174.957	3.171	8.02308e+07	0	0	0					4	26	6	No matches found	DDA for preferred ion	[M+ACN+H]+1
	FALSE			No results	No results	No results	No results	No results	No results		173.949	174.957	7.496	2.5544e+06	0	0	0					2	29	11	No matches found	DDA for preferred ion	[M+H]+1
	FALSE		C2 H4 Cl O5 P	Full match	No results	No results	No results	No results	No results	4.71	173.949	174.957	6.061	1.36601e+06	0	0	0					3	21	7	No matches found	No MS2	[M+H]+1
	FALSE			No results	No results	No results	No results	No results	No results		173.949	174.957	3.456	1.53748e+06	0	0	0					3	14	4	No matches found	DDA for preferred ion	[M+H]+1
	FALSE		C H3 Cl N2 O4 S	Full match	No results	No results	No results	No results	No results	-4.04	173.95	174.957	6.276	2.0868e+06	0	0	0					2	6	2	No matches found	DDA for preferred ion	[M+H]+1
	FALSE		C4 H2 N2 O6	Full match	No results	No results	No results	No match	No results	-4.84	173.99	174.998	2.461	3.90391e+07	2	0	0					2	12	4	No matches found	DDA for preferred ion	[M+H]+1
	FALSE		C2 H3 N6 O2 P	Full match	No results	No results	No results	No match	No results	-3.2	174.005	175.012	7.174	280669	12	0	0					2	24	9	No matches found	DDA for preferred ion	[M+H]+1
	FALSE			No results	No results	No results	No results	No results	No results		174.021	175.028	1.607	726226	0	0	0					2	20	6	No matches found	DDA for preferred ion	[M+H]+1
	FALSE		C5 H11 N4 O P	Invalid mass	No results	No results	No results	No match	No match	5.21	174.068	175.075	6.96	617947	47	0	0					3	21	7	Single match found	DDA for preferred ion	[M+H]+1
	FALSE	Subericacid	C8 H14 O4	No results	No results	No results	No results	Partial match	Full match	-0.44	174.089	175.096	11.874	175165	57	0	0					2	21	7	Single match found	DDA for preferred ion	[M+H]+1
	FALSE	Subericacid	C8 H14 O4	Full match	No results	No results	No results	Partial match	Full match	-0.67	174.089	175.096	10.932	371171	52	0	0					3	27	9	Single match found	DDA for preferred ion	[M+H]+1
	FALSE	ionene	C13 H18	Full match	No results	No results	No results	Full match	No results	-0.23	174.141	175.148	13.913	1.29515e+06	48	0	0					2	10	3	No matches found	DDA for other ion	[M+H]+1
	FALSE		C6 H17 N5 O8 P2	Full match	No results	No results	No results	No match	No results	-2.57	349.054	175.534	6.557	1.46307e+08	8	0	0					4	21	8	No matches found	No MS2	[M+2H]+2
	FALSE			No results	No results	No results	No results	No results	No results		174.527	175.535	3.211	2.64721e+06	0	0	0					2	22	7	No matches found	No MS2	[M+H]+1
	FALSE			No results	No results	No results	No results	No results	No results		152.952	175.942	7.919	951359	0	0	0					2	2	1	No matches found	DDA for other ion	[M+Na]+1
	FALSE	Raphanin	C6 H9 N O S2	Full match	No results	No results	No results	Full match	No results	-0.73	175.012	176.02	1.335	3.7941e+06	2	0	0					2	25	9	No matches found	DDA for preferred ion	[M+H]+1
	FALSE	Folcisteine	C6 H9 N O3 S	Full match	No results	No results	No results	Full match	No results	-0.72	175.03	176.037	4.177	1.04574e+09	1	0	0					4	10	3	No matches found	DDA for preferred ion	[M+H]+1
	FALSE	Folcisteine	C6 H9 N O3 S	Full match	No results	No results	No results	Full match	No results	-0.45	175.03	176.038	6.533	1.47086e+08	1	0	0					3	17	6	No matches found	DDA for preferred ion	[M+H]+1
	FALSE	Folcisteine	C6 H9 N O3 S	Full match	No results	No results	No results	Full match	No results	-0.36	175.03	176.038	1.352	3.85917e+08	1	0	0					4	2	0	No matches found	DDA for preferred ion	[M+H]+1
	FALSE	[FAamino_oxo(6:0/2:0)]2-amino-3-oxo-hexanedioicacid	C6 H9 N O5	Full match	No results	No results	No results	Partial match	Full match	-0.55	175.048	176.055	1.329	2.62718e+06	12	0	0					4	22	6	Multiple matches found	No MS2	[M+H]+1
	FALSE	2-Ethyl-2-methyl-1,3-thiazolidine-4-carboxylic acid	C7 H13 N O2 S	Full match	No results	No results	No results	Full match	No results	-0.79	175.067	176.074	3.574	6.68984e+07	3	0	0					4	29	9	No matches found	DDA for preferred ion	[M+H]+1
A	FALSE	Debrisoquine	C10 H13 N3	Full match	Full match	No results	No results	Full match	Full match	-0.37	175.111	176.118	1.972	2.38107e+08	8	4	0	83.2	32.4	40.5		4	6	2	Single match found	DDA for preferred ion	[M+H]+1
A	FALSE	Debrisoquine	C10 H13 N3	No results	Full match	No results	No results	Full match	Full match	-0.34	175.111	176.118	2.464	1.42159e+07	8	1	0	70.8	24.9			4	12	4	Single match found	DDA for preferred ion	[M+H]+1
A	FALSE	Debrisoquine	C10 H13 N3	Full match	Full match	No results	No results	Full match	Full match	-0.23	175.111	176.118	2.751	5.15763e+07	8	3	0	90.2	37.1	48.7		4	22	6	Single match found	DDA for preferred ion	[M+H]+1
	FALSE	TM4728000	C12 H17 N	No results	No results	No results	No results	Full match	No results	-0.22	175.136	176.143	4.849	694631	32	0	0					3	29	10	No matches found	No MS2	[M+H]+1
	FALSE	AH 7614	C20 H17 N O3 S	No results	No results	No results	No results	Full match	No results	-0.43	351.093	176.554	6.89	3.44948e+07	5	0	0					4	14	4	No matches found	DDA for other ion	[M+2H]+2
	FALSE			No results	No results	No results	No results	No results	No results		175.887	176.894	3.028	1.24621e+08	0	0	0					2	20	6	No matches found	DDA for preferred ion	[M+H]+1
	FALSE		C3 H3 N2 O P3	Full match	No results	No results	No results	No match	No results	4.21	175.947	176.954	1.489	2.79742e+06	5	0	0					3	24	9	No matches found	DDA for preferred ion	[M+H]+1
	FALSE		C6 H11 P3	Full match	No results	No results	No results	No match	No results	2.12	176.008	177.015	1.507	2.03586e+07	4	0	0					4	5	1	No matches found	DDA for preferred ion	[M+H]+1
	FALSE		C6 H12 Cl N10 P3	Full match	No results	No results	No results	No match	No results	1.98	352.015	177.015	1.365	1.30427e+07	3	0	0					4	20	6	No matches found	DDA for other ion	[M+2H]+2
	FALSE		C10 H15 Cl N4 O4 P2	Full match	No results	No results	No results	No match	No results	4.28	352.027	177.021	6.639	7.38281e+07	6	0	0					4	18	6	No matches found	DDA for other ion	[M+2H]+2
	FALSE	(4S)-4_6-Dihydroxy-2_5-dioxohexanoate	C6 H8 O6	Full match	No results	No results	Partial match	Partial match	Full match	2.49	176.033	177.04	1.248	1.14481e+06	27	0	0					4	26	11	Multiple matches found	DDA for preferred ion	[M+H]+1
	FALSE	EDDA	C6 H12 N2 O4	Full match	No results	No results	No results	Full match	No results	-0.04	176.08	177.087	13.697	222293	24	0	0					2	3	1	No matches found	No MS2	[M+H]+1
	FALSE			No results	No results	No results	No results	No results	No results		176.114	177.121	4.63	4.66136e+06	0	0	0					3	29	8	No matches found	No MS2	[M+H]+1
	FALSE	Phosphoramidothioic bromide fluoride	H2 Br F N P S	No results	No results	No results	No results	Full match	No results	-3.01	176.881	177.888	3.113	7.32764e+07	1	0	0					4	13	3	No matches found	DDA for preferred ion	[M+H]+1
	FALSE			No results	No results	No results	No results	No results	No results		135.924	177.958	6.881	7.33717e+08	0	0	0					4	17	5	No matches found	DDA for preferred ion	[M+ACN+H]+1
	FALSE			No results	No results	No results	No results	No results	No results		176.95	177.958	6.896	7.33717e+08	0	0	0					4	17	5	No matches found	DDA for preferred ion	[M+H]+1
	FALSE	Methyl 2-thioxo-1,3-thiazolidine-4-carboxylate	C5 H7 N O2 S2	Full match	No results	No results	No results	Full match	No results	-0.07	176.992	177.999	6.29	1.17119e+07	6	0	0					4	13	5	No matches found	DDA for preferred ion	[M+H]+1
	FALSE		C10 H18 N4 O2 S4	Full match	No results	No results	No results	No match	No results	-0.74	354.031	178.023	1.511	2.03265e+08	1	0	0					4	13	3	No matches found	DDA for other ion	[M+2H]+2
	FALSE			No results	No results	No results	No results	No results	No results		177.016	178.023	1.355	1.22313e+08	0	0	0					4	24	7	No matches found	DDA for preferred ion	[M+H]+1
	FALSE		C10 H18 N4 O2 S4	Full match	No results	No results	No results	No match	No results	-0.42	354.031	178.023	1.355	1.28284e+08	1	0	0					4	24	9	No matches found	DDA for other ion	[M+2H]+2
	FALSE			No results	No results	No results	No results	No results	No results		177.026	178.033	1.363	5.3638e+06	0	0	0					3	20	8	No matches found	DDA for preferred ion	[M+H]+1
	FALSE			No results	No results	No results	No results	No results	No results		177.026	178.033	4.149	4.2417e+07	0	0	0					3	12	4	No matches found	DDA for preferred ion	[M+H]+1
	FALSE	Sulforaphane	C6 H11 N O S2	Full match	No results	No results	No results	Full match	No results	-0.88	177.028	178.035	1.527	6.00739e+07	3	0	0					4	26	13	No matches found	DDA for preferred ion	[M+H]+1
	FALSE		C6 H5 N2 P	Full match	No results	No results	No results	No match	No match	1.88	136.019	178.053	1.327	3.02544e+06	8	0	0					4	22	5	Single match found	DDA for other ion	[M+ACN+H]+1
	FALSE	Alliin	C6 H11 N O3 S	Full match	No results	No results	Full match	Partial match	Full match	-0.55	177.046	178.053	4.154	3.08648e+07	8	0	0					2	3	1	Multiple matches found	DDA for preferred ion	[M+H]+1
	FALSE	2-(Hydroxymethyl)-1-methyl-3,4,5-piperidinetriol	C7 H15 N O4	Full match	No results	No results	No results	Full match	No results	0.08	177.1	178.107	7.359	1.81026e+06	4	0	0					2	29	9	No matches found	DDA for preferred ion	[M+H]+1
	FALSE	3-(1-Methyl-2-pyrrolidinyl)-2-pyridinamine	C10 H15 N3	No results	No results	No results	No results	Full match	No results	-0.39	177.127	178.134	0.513	861339	6	0	0					2	17	5	No matches found	DDA for preferred ion	[M+H]+1
	FALSE	BX4025000	C12 H19 N	No results	No results	No results	No results	Full match	No results	-0.31	177.152	178.159	1.846	4.97201e+06	29	0	0					2	11	4	No matches found	DDA for preferred ion	[M+H]+1
	FALSE		C3 H10 N2 O15	Full match	No results	No results	No results	No match	No results	-0.86	314.008	178.525	1.356	9.94986e+06	6	0	0					4	29	10	No matches found	DDA for other ion	[M+ACN+2H]+2
	FALSE		C7 H2 N2 O2 S	Full match	No results	No results	No results	No results	No results	-3.39	177.983	178.99	6.159	3.24016e+07	0	0	0					2	1	0	No matches found	No MS2	[M+H]+1
	FALSE		C7 H2 N2 O2 S	Full match	No results	No results	No results	No results	No results	-3.14	177.983	178.99	6.099	3.24016e+07	0	0	0					2	1	0	No matches found	No MS2	[M+H]+1
	FALSE		C7 H2 N2 O2 S	Full match	No results	No results	No results	No results	No results	-3.83	177.983	178.99	6.069	3.13332e+07	0	0	0					2	1	0	No matches found	DDA for other ion	[M+H]+1
	FALSE		C7 H2 N2 O2 S	Full match	No results	No results	No results	No results	No results	-4.79	177.983	178.991	6.107	3.24016e+07	0	0	0					2	1	0	No matches found	DDA for other ion	[M+H]+1
	FALSE	4-Hydroxy-3-nitrophenyl thiocyanate	C7 H4 N2 O3 S	No results	No results	No results	No results	Full match	No results	-3.15	195.994	178.991	10.771	3.84229e+07	3	0	0					2	17	6	No matches found	DDA for preferred ion	[M+H-H2O]+1
	FALSE		C7 H2 N2 O2 S	Full match	No results	No results	No results	No results	No results	-2.8	177.983	178.991	6.239	2.19526e+07	0	0	0					2	8	3	No matches found	DDA for other ion	[M+H]+1
	FALSE		C7 H2 N2 O2 S	Full match	No results	No results	No results	No results	No results	-2.55	177.983	178.991	7.53	8.22385e+06	0	0	0					2	19	7	No matches found	DDA for other ion	[M+H]+1
	FALSE		C H3 N6 O P S	Full match	No results	No results	No results	No results	No results	3.56	177.983	178.991	7.926	5.08074e+07	0	0	0					2	16	6	No matches found	No MS2	[M+H]+1
	FALSE		C H3 N6 O P S	Full match	No results	No results	No results	No results	No results	2.71	177.983	178.991	6.113	3.24016e+07	0	0	0					3	12	4	No matches found	DDA for other ion	[M+H]+1
	FALSE		C7 H2 N2 O2 S	Full match	No results	No results	No results	No results	No results	-3.19	177.983	178.991	6.198	3.24016e+07	0	0	0					2	1	0	No matches found	No MS2	[M+H]+1
	FALSE		C H3 N6 O P S	Full match	No results	No results	No results	No results	No results	3.59	177.983	178.991	6.299	3.24016e+07	0	0	0					2	28	11	No matches found	DDA for other ion	[M+H]+1
	FALSE		C7 H2 N2 O2 S	Full match	No results	No results	No results	No results	No results	-1.97	177.983	178.991	6.12	3.24016e+07	0	0	0					2	1	0	No matches found	DDA for other ion	[M+H]+1
	FALSE		C5 H7 O5 P	Full match	No results	No results	No results	No match	No results	2.22	178.004	179.011	1.332	3.24814e+06	2	0	0					4	20	6	No matches found	DDA for preferred ion	[M+H]+1
	FALSE		C6 H15 N8 O2 P3 S	Full match	No results	No results	No results	No match	No results	4.6	356.027	179.021	1.513	3.51253e+07	3	0	0					4	18	6	No matches found	DDA for other ion	[M+2H]+2
	FALSE	Isoniazid	C6 H7 N3 O	Full match	No results	No results	No results	Full match	No results	-2.05	137.059	179.092	6.165	1.15024e+07	8	0	0					2	8	3	No matches found	No MS2	[M+ACN+H]+1
	FALSE	(2E)-3-(1H-Imidazol-5-yl)acrylamide	C6 H7 N3 O	Full match	No results	No results	No results	Full match	No results	-1.54	137.059	179.092	6.336	1.15024e+07	8	0	0					2	5	2	No matches found	DDA for preferred ion	[M+ACN+H]+1
	FALSE	Isoniazid	C6 H7 N3 O	Full match	No results	No results	No results	Full match	No results	-1.61	137.059	179.092	6.396	1.15024e+07	8	0	0					2	5	2	No matches found	No MS2	[M+ACN+H]+1
	FALSE			No results	No results	No results	No results	No results	No results		100.071	179.093	6.462	1.15024e+07	0	0	0					2	5	2	No matches found	DDA for preferred ion	[M+DMSO+H]+1
	FALSE	(2E)-3-(1H-Imidazol-5-yl)acrylamide	C6 H7 N3 O	Full match	No results	No results	No results	Full match	No results	-1.13	137.059	179.093	6.366	1.15024e+07	8	0	0					2	5	2	No matches found	DDA for preferred ion	[M+ACN+H]+1
	FALSE	3-(1H-1,2,4-Triazol-5-ylamino)-2-cyclohexen-1-one	C8 H10 N4 O	Full match	No results	No results	No results	Full match	No results	-0.4	178.085	179.093	6.145	1.15024e+07	6	0	0					2	8	3	No matches found	No MS2	[M+H]+1
	FALSE		C5 H9 N O2 S2	Full match	No results	No results	No results	No results	No results	-0.75	179.007	180.015	1.336	3.24814e+06	0	0	0					4	20	6	No matches found	DDA for preferred ion	[M+H]+1
	FALSE		C4 H5 N O7	Full match	No results	No results	No results	No results	No results	4.02	179.007	180.015	4.315	5.07465e+06	0	0	0					2	1	1	No matches found	No MS2	[M+H]+1
	FALSE		C5 H9 N O2 S2	Full match	No results	No results	No results	No results	No results	-0.62	179.007	180.015	1.927	8.95256e+08	0	0	0					3	19	6	No matches found	DDA for preferred ion	[M+H]+1
	FALSE		C5 H9 N O2 S2	Full match	No results	No results	No results	No results	No results	-0.25	179.007	180.015	2.403	3.27812e+08	0	0	0					3	4	1	No matches found	DDA for preferred ion	[M+H]+1
	FALSE	6-methyl-3-(methylthio)-1,2,4-triazin-5-ol	C5 H7 N3 O S	No match	Invalid mass	No results	No results	No match	No results	139994	179.014	180.022	6.778	7.71969e+06	7	3	0	85.1	9.3			2	7	3	No matches found	DDA for preferred ion	[M+H]+1
	FALSE		C5 H11 N O2 P2	Full match	No results	No results	No results	No match	No results	-4.12	179.026	180.033	6.699	1.03104e+07	7	0	0					4	18	5	No matches found	DDA for preferred ion	[M+H]+1
	FALSE	[Similar to: N-[2-(methylthio)-1,3-benzothiazol-6-yl]-N'-(2-nitrobenzoyl)urea; ΔMass: -208.9931 Da]	C4 H11 N3 O P2	Full match	Invalid mass	No results	No results	No results	No results	-4.57	179.037	180.044	6.824	7.96865e+06	0	1	0			31.8		3	12	4	No matches found	DDA for preferred ion	[M+H]+1
	FALSE		C4 H9 N3 O5	Full match	No results	No results	No results	No results	No results	1.13	179.054	180.062	6.703	631304	0	0	0					2	15	5	No matches found	DDA for preferred ion	[M+H]+1
	FALSE		C14 H30 O4 S3	Full match	No results	No results	No results	No match	No results	1.48	358.131	180.073	6.651	2.70694e+08	7	0	0					4	7	3	No matches found	DDA for other ion	[M+2H]+2
	FALSE		C3 H9 N5 O4	Full match	No results	No results	No results	No results	No results	0.73	179.066	180.073	6.761	2.59025e+08	0	0	0					4	21	8	No matches found	DDA for preferred ion	[M+H]+1
A	FALSE	Acridine	C13 H9 N	No match	Full match	No results	No results	Not the top hit	No results	-0.7	179.073	180.081	1.762	3.15199e+07	12	1	0	64.9	8.2			2	4	2	No matches found	DDA for preferred ion	[M+H]+1
	FALSE	1-Amino-1-deoxy-scyllo-inositol	C6 H13 N O5	Full match	No results	No results	Partial match	Partial match	Full match	-1.08	179.079	180.086	6.076	6.06065e+06	13	0	0					4	8	2	Multiple matches found	DDA for preferred ion	[M+H]+1
A	FALSE	Salsolinol	C10 H13 N O2	Full match	Full match	No results	No results	Full match	Full match	-0.58	179.095	180.102	1.968	1.12611e+08	106	2	0	34.4	6.7			4	10	3	Single match found	DDA for preferred ion	[M+H]+1
	FALSE			No results	No results	No results	No results	No results	No results		537.393	180.138	8.475	156470	0	0	0					2	7	2	No matches found	DDA for other ion	[M+3H]+3
	FALSE	3-(Benzylmethylamino)-1-propanol	C11 H17 N O	No results	No results	No results	No results	Full match	No results	-0.6	179.131	180.138	2.179	8.83428e+06	49	0	0					3	5	1	No matches found	DDA for preferred ion	[M+H]+1
	FALSE	5H-Dibenz[b,f]azepine, 5-acetyl-10,11-dihydro-3-[[(dimethylamino)sulfonyl]amino]-	C18 H21 N3 O3 S	No results	No results	No results	No results	Full match	No results	4.45	359.132	180.573	6.372	156635	6	0	0					2	6	2	No matches found	DDA for other ion	[M+2H]+2
	FALSE	Rabeprazole	C18 H21 N3 O3 S	Full match	No results	No results	No results	Full match	No results	4.62	359.132	180.573	6.811	1.25787e+06	6	0	0					2	10	4	No matches found	DDA for other ion	[M+2H]+2
	FALSE	Rabeprazole	C18 H21 N3 O3 S	Full match	No results	No results	No results	Full match	No results	4.71	359.132	180.573	6.677	2.3671e+06	6	0	0					2	29	11	No matches found	DDA for other ion	[M+2H]+2
	FALSE			No results	No results	No results	No results	No results	No results		179.566	180.573	6.606	1.25787e+06	0	0	0					3	30	9	No matches found	No MS2	[M+H]+1
	FALSE	[2-(Benzylsulfanyl)phenyl](3,4-dihydro-1(2H)-quinolinyl)methanone	C23 H21 N O S	Full match	No results	No results	No results	Full match	No results	-0.2	359.134	180.574	6.982	570647	2	0	0					2	28	11	No matches found	DDA for other ion	[M+2H]+2
	FALSE	[2-(Benzylsulfanyl)phenyl](3,4-dihydro-1(2H)-quinolinyl)methanone	C23 H21 N O S	No results	No results	No results	No results	Full match	No results	0.84	359.135	180.575	6.663	2.75819e+07	4	0	0					4	20	7	No matches found	DDA for other ion	[M+2H]+2
	FALSE			No results	No results	No results	No results	No results	No results		179.876	180.883	3.139	9.31702e+06	0	0	0					4	24	7	No matches found	No MS2	[M+H]+1
	FALSE			No results	No results	No results	No results	No results	No results		179.897	180.904	2.874	2.0826e+08	0	0	0					3	9	3	No matches found	No MS2	[M+H]+1
	FALSE		C4 H5 O6 P	Full match	No results	No results	No results	No results	No results	-0.49	179.982	180.99	7.815	2.19695e+06	0	0	0					2	6	2	No matches found	No MS2	[M+H]+1
	FALSE			No results	No results	No results	No results	No results	No results		138.956	180.99	7.664	6.17102e+06	0	0	0					2	6	2	No matches found	DDA for preferred ion	[M+ACN+H]+1
	FALSE			No results	No results	No results	No results	No results	No results		138.956	180.99	6.277	3.09319e+07	0	0	0					2	12	4	No matches found	DDA for preferred ion	[M+ACN+H]+1
	FALSE			No results	No results	No results	No results	No results	No results		138.956	180.99	6.869	1.212e+07	0	0	0					2	1	0	No matches found	No MS2	[M+ACN+H]+1
	FALSE		C3 H N8 P	Full match	No results	No results	No results	No match	No results	3.64	180.007	181.014	1.945	7.07269e+07	3	0	0					3	29	12	No matches found	DDA for preferred ion	[M+H]+1
	FALSE		C3 H N8 P	Full match	No results	No results	No results	No match	No results	4.95	180.007	181.014	3.197	2.45194e+07	3	0	0					4	22	6	No matches found	DDA for preferred ion	[M+H]+1
	FALSE	Di-2-Thienylmethane	C9 H8 S2	No results	No results	No results	No results	Full match	No results	2.14	180.007	181.014	8.68	7.15257e+06	3	0	0					2	8	3	No matches found	DDA for preferred ion	[M+H]+1
	FALSE		C4 H10 N2 O2 P2	Full match	No results	No results	No results	No match	No results	-4.01	180.021	181.028	6.901	1.74531e+06	5	0	0					3	10	3	No matches found	DDA for preferred ion	[M+H]+1
	FALSE		C4 H10 N2 O2 P2	Full match	No results	No results	No results	No match	No results	-3.93	180.021	181.028	6.826	901655	5	0	0					2	12	4	No matches found	No MS2	[M+H]+1
	FALSE		C4 H10 N2 O2 P2	Full match	No results	No results	No results	No match	No results	-3.45	180.021	181.028	6.667	9.31211e+06	5	0	0					4	17	5	No matches found	DDA for preferred ion	[M+H]+1
	FALSE		C8 H25 N8 O2 P S2	Full match	No results	No results	No results	No match	No results	1.99	360.129	181.072	6.643	3.46835e+07	9	0	0					4	7	2	No matches found	DDA for other ion	[M+2H]+2
	FALSE	Benzyloxytrimethylsilane	C10 H16 O Si	No results	No results	No results	No results	Full match	No results	4.33	180.098	181.105	4.484	663172	28	0	0					3	14	5	No matches found	No MS2	[M+H]+1
	FALSE	(E,E)-2,4-Dodecadienal	C12 H20 O	Full match	Invalid mass	No results	No results	Full match	No results	-0.65	180.151	181.159	1.239	7.08812e+06	104	3	0			34.1		3	25	10	No matches found	DDA for preferred ion	[M+H]+1
	FALSE		C5 H9 N5 O10 P2	Full match	No results	No results	No results	No results	No results	2.26	360.983	181.499	6.68	3.16944e+06	0	0	0					2	13	4	No matches found	DDA for other ion	[M+2H]+2
	FALSE			No results	No results	No results	No results	No results	No results		180.566	181.573	7.064	208822	0	0	0					2	1	0	No matches found	DDA for preferred ion	[M+H]+1
	FALSE	[Similar to: 2,6-Bis(4-methoxyphenyl)-3,5-dimethyltetrahydropyridin-4(1H)-one; ΔMass: -158.2260 Da]		No results	Invalid mass	No results	No results	No results	No results		180.957	181.965	5.324	2.93091e+07	0	20	0			31.3		4	7	3	No matches found	DDA for preferred ion	[M+H]+1
	FALSE			No results	No results	No results	No results	No results	No results		180.957	181.965	5.473	2.82954e+07	0	0	0					4	6	2	No matches found	DDA for preferred ion	[M+H]+1
	FALSE		C2 H6 N3 O P3	Full match	No results	No results	No results	No results	No results	-1.64	180.972	181.979	19.357	222988	0	0	0					2	27	9	No matches found	DDA for preferred ion	[M+H]+1
	FALSE		C H2 Cl N2 O2 P	Full match	No results	No results	No results	No results	No results	-0.76	139.954	181.988	7.505	1.09383e+07	0	0	0					2	7	2	No matches found	No MS2	[M+ACN+H]+1
	FALSE		C2 H5 N3 O3 P2	Full match	No results	No results	No results	No results	No results	0.84	180.981	181.988	5.996	5.83638e+06	0	0	0					3	27	11	No matches found	DDA for preferred ion	[M+H]+1
	FALSE		C H2 Cl N2 O2 P	Full match	No results	No results	No results	No results	No results	0.01	139.954	181.988	6.344	2.87194e+06	0	0	0					2	1	0	No matches found	No MS2	[M+ACN+H]+1
	FALSE		C2 H5 N3 O3 P2	Full match	No results	No results	No results	No results	No results	1.25	180.981	181.988	6.303	2.87194e+06	0	0	0					2	1	0	No matches found	No MS2	[M+H]+1
	FALSE		C2 H5 N3 O3 P2	Full match	No results	No results	No results	No results	No results	1.57	180.981	181.988	7.211	2.06798e+07	0	0	0					2	15	5	No matches found	No MS2	[M+H]+1
	FALSE		C2 H5 N3 O3 P2	Full match	No results	No results	No results	No results	No results	1.65	180.981	181.988	5.781	9.66054e+06	0	0	0					2	20	7	No matches found	No MS2	[M+H]+1
	FALSE		C2 H3 N8 O12 P	Full match	No results	No results	No results	No results	No results	2.88	361.962	181.988	6.613	6.47327e+07	0	0	0					4	11	5	No matches found	No MS2	[M+2H]+2
	FALSE		C H2 Cl N2 O2 P	Full match	No results	No results	No results	No results	No results	1.09	139.954	181.988	7.494	1.09383e+07	0	0	0					2	7	2	No matches found	No MS2	[M+ACN+H]+1
	FALSE		C7 H5 N O P2	Full match	No results	No results	No results	No results	No results	4.16	180.985	181.993	11.343	768889	0	0	0					2	5	1	No matches found	DDA for preferred ion	[M+H]+1
	FALSE	2-coumarate	C9 H8 O3	Full match	Invalid mass	No results	Partial match	Partial match	Full match	-0.87	164.047	182.081	2.269	6.69482e+07	45	2	0			30.2		4	10	3	Multiple matches found	DDA for preferred ion	[M+NH4]+1
A	FALSE	L-Tyrosine	C9 H11 N O3	Full match	Full match	No results	Full match	Full match	Full match	-0.27	181.074	182.081	2.248	6.69482e+07	65	4	0	85.7	81.2	34		4	10	3	Multiple matches found	DDA for preferred ion	[M+H]+1
	FALSE	N-Cycloheptylcyclopropanecarboxamide	C11 H19 N O	Full match	No results	No results	No results	Full match	No results	-0.56	181.147	182.154	2.012	1.44352e+07	45	0	0					4	28	8	No matches found	DDA for preferred ion	[M+H]+1
	FALSE	Dicyclohexylamine	C12 H23 N	No results	Invalid mass	No results	No results	Partial match	Full match	-0.61	181.183	182.19	1.842	9.89017e+06	15	2	0			34.9		4	11	4	Single match found	DDA for preferred ion	[M+H]+1
	FALSE			No results	No results	No results	No results	No results	No results		362.961	182.488	6.762	6.61827e+06	0	0	0					3	23	9	No matches found	DDA for other ion	[M+2H]+2
	FALSE			No results	No results	No results	No results	No results	No results		181.895	182.902	5.212	2.88405e+07	0	0	0					3	2	1	No matches found	DDA for preferred ion	[M+H]+1
	FALSE			No results	No results	No results	No results	No results	No results		140.951	182.985	6.377	4.09957e+08	0	0	0					3	28	10	No matches found	No MS2	[M+ACN+H]+1
	FALSE			No results	No results	No results	No results	No results	No results		140.951	182.985	6.419	1.12567e+08	0	0	0					4	28	10	No matches found	No MS2	[M+ACN+H]+1
	FALSE		C7 H3 O4 P	Full match	No results	No results	No results	No match	No results	4.34	181.978	182.985	7.699	2.30491e+08	1	0	0					2	4	1	No matches found	No MS2	[M+H]+1
	FALSE			No results	No results	No results	No results	No results	No results		140.951	182.985	5.477	4.28938e+07	0	0	0					2	20	7	No matches found	No MS2	[M+ACN+H]+1
	FALSE		C7 H3 O4 P	Full match	No results	No results	No results	No match	No results	4.39	181.978	182.985	8.047	1.24568e+08	1	0	0					2	24	9	No matches found	No MS2	[M+H]+1
	FALSE			No results	No results	No results	No results	No results	No results		140.951	182.985	6.362	4.09957e+08	0	0	0					2	27	10	No matches found	DDA for other ion	[M+ACN+H]+1
	FALSE		C7 H3 O4 P	Full match	No results	No results	No results	No match	No results	4.39	181.978	182.985	7.292	4.95975e+08	1	0	0					2	23	9	No matches found	No MS2	[M+H]+1
	FALSE		C7 H3 O4 P	Full match	No results	No results	No results	No match	No results	4.4	181.978	182.985	6.095	2.37967e+08	1	0	0					2	21	8	No matches found	No MS2	[M+H]+1
	FALSE		C7 H3 O4 P	Full match	No results	No results	No results	No match	No results	4.45	181.978	182.985	6.38	4.09957e+08	1	0	0					3	16	5	No matches found	DDA for preferred ion	[M+H]+1
	FALSE			No results	No results	No results	No results	No results	No results		140.951	182.985	6.491	1.12567e+08	0	0	0					3	14	4	No matches found	No MS2	[M+ACN+H]+1
	FALSE			No results	No results	No results	No results	No results	No results		140.951	182.985	5.214	1.27861e+08	0	0	0					2	11	4	No matches found	DDA for other ion	[M+ACN+H]+1
	FALSE		C7 H3 O4 P	Full match	No results	No results	No results	No match	No results	4.54	181.978	182.985	5.527	1.41576e+08	1	0	0					3	20	5	No matches found	DDA for preferred ion	[M+H]+1
	FALSE		C7 H3 O4 P	Full match	No results	No results	No results	No match	No results	4.54	181.978	182.985	8.029	1.12438e+08	1	0	0					2	24	9	No matches found	No MS2	[M+H]+1
	FALSE			No results	No results	No results	No results	No results	No results		140.951	182.985	6.473	1.12567e+08	0	0	0					3	14	4	No matches found	No MS2	[M+ACN+H]+1
	FALSE		C6 H2 N2 O3 S	Full match	No results	No results	No results	No match	No results	-4.88	181.978	182.985	8.142	1.12438e+08	1	0	0					2	24	9	No matches found	DDA for preferred ion	[M+H]+1
	FALSE		C7 H3 O4 P	Full match	No results	No results	No results	No match	No results	4.61	181.978	182.985	5.318	6.90783e+07	1	0	0					3	29	9	No matches found	DDA for preferred ion	[M+H]+1
	FALSE			No results	No results	No results	No results	No results	No results		140.951	182.985	6.453	1.12567e+08	0	0	0					3	14	4	No matches found	No MS2	[M+ACN+H]+1
	FALSE			No results	No results	No results	No results	No results	No results		140.951	182.985	5.281	1.27861e+08	0	0	0					2	2	1	No matches found	DDA for other ion	[M+ACN+H]+1
	FALSE		C6 H2 N2 O3 S	Full match	No results	No results	No results	No match	No results	-4.67	181.978	182.985	2.823	2.93224e+08	1	0	0					2	0	0	No matches found	DDA for preferred ion	[M+H]+1
	FALSE		C6 H2 N2 O3 S	Full match	No results	No results	No results	No match	No results	-4.64	181.978	182.985	3.2	6.68861e+08	1	0	0					4	26	9	No matches found	DDA for preferred ion	[M+H]+1
	FALSE			No results	No results	No results	No results	No results	No results		140.951	182.985	6.425	1.12567e+08	0	0	0					3	14	4	No matches found	No MS2	[M+ACN+H]+1
	FALSE			No results	No results	No results	No results	No results	No results		140.951	182.985	6.3	4.09957e+08	0	0	0					2	19	6	No matches found	DDA for other ion	[M+ACN+H]+1
	FALSE			No results	No results	No results	No results	No results	No results		140.951	182.985	6.371	4.13281e+08	0	0	0					2	26	9	No matches found	DDA for other ion	[M+ACN+H]+1
	FALSE		C7 H3 O4 P	Full match	No results	No results	No results	No match	No results	4.88	181.978	182.985	8.081	2.05851e+08	1	0	0					2	24	9	No matches found	DDA for preferred ion	[M+H]+1
	FALSE			No results	No results	No results	No results	No results	No results		140.951	182.985	5.062	2.34052e+08	0	0	0					2	30	11	No matches found	No MS2	[M+ACN+H]+1
	FALSE			No results	No results	No results	No results	No results	No results		140.951	182.985	6.439	1.12567e+08	0	0	0					3	14	4	No matches found	No MS2	[M+ACN+H]+1
	FALSE		C7 H3 O4 P	Full match	No results	No results	No results	No match	No results	4.97	181.978	182.985	6.185	6.4696e+07	1	0	0					2	17	6	No matches found	No MS2	[M+H]+1
	FALSE		C7 H3 O4 P	Full match	No results	No results	No results	No match	No results	4.97	181.978	182.985	8.173	1.12438e+08	1	0	0					2	24	9	No matches found	DDA for preferred ion	[M+H]+1
	FALSE		C6 H2 N2 O3 S	Full match	No results	No results	No results	No match	No results	-4.46	181.978	182.985	7.335	6.71305e+07	1	0	0					3	29	12	No matches found	No MS2	[M+H]+1
	FALSE			No results	No results	No results	No results	No results	No results		140.952	182.985	5.303	6.90783e+07	0	0	0					2	4	2	No matches found	DDA for other ion	[M+ACN+H]+1
	FALSE			No results	No results	No results	No results	No results	No results		140.951	182.985	5.446	4.28938e+07	0	0	0					3	20	7	No matches found	No MS2	[M+ACN+H]+1
	FALSE			No results	No results	No results	No results	No results	No results		140.951	182.985	6.502	7.96595e+07	0	0	0					3	14	4	No matches found	No MS2	[M+ACN+H]+1
	FALSE			No results	No results	No results	No results	No results	No results		140.951	182.985	5.358	2.22814e+07	0	0	0					2	15	5	No matches found	No MS2	[M+ACN+H]+1
	FALSE			No results	No results	No results	No results	No results	No results		140.951	182.985	5.349	1.64649e+07	0	0	0					2	15	5	No matches found	No MS2	[M+ACN+H]+1
	FALSE			No results	No results	No results	No results	No results	No results		140.951	182.985	5.194	1.27861e+08	0	0	0					2	23	9	No matches found	DDA for other ion	[M+ACN+H]+1
	FALSE			No results	No results	No results	No results	No results	No results		140.951	182.985	6.486	1.12567e+08	0	0	0					3	14	4	No matches found	No MS2	[M+ACN+H]+1
	FALSE			No results	No results	No results	No results	No results	No results		140.951	182.985	6.399	1.12567e+08	0	0	0					4	28	9	No matches found	No MS2	[M+ACN+H]+1
	FALSE			No results	No results	No results	No results	No results	No results		140.952	182.985	5.221	1.27861e+08	0	0	0					2	11	4	No matches found	DDA for other ion	[M+ACN+H]+1
	FALSE			No results	No results	No results	No results	No results	No results		140.951	182.985	4.918	2.31324e+08	0	0	0					2	3	1	No matches found	DDA for other ion	[M+ACN+H]+1
	FALSE			No results	No results	No results	No results	No results	No results		140.951	182.985	4.972	2.34052e+08	0	0	0					2	26	10	No matches found	No MS2	[M+ACN+H]+1
	FALSE			No results	No results	No results	No results	No results	No results		140.951	182.985	5.465	4.37455e+07	0	0	0					3	20	7	No matches found	No MS2	[M+ACN+H]+1
	FALSE			No results	No results	No results	No results	No results	No results		140.951	182.985	6.389	4.09957e+08	0	0	0					3	28	10	No matches found	No MS2	[M+ACN+H]+1
	FALSE		C6 H2 N2 O3 S	Full match	No results	No results	No results	No match	No results	-3.96	181.978	182.985	8.017	7.82988e+07	1	0	0					2	24	9	No matches found	No MS2	[M+H]+1
	FALSE			No results	No results	No results	No results	No results	No results		140.952	182.985	5.249	1.27861e+08	0	0	0					2	17	6	No matches found	DDA for other ion	[M+ACN+H]+1
	FALSE		C2 H7 N4 O2 P S	Full match	No results	No results	No results	No results	No results	-1.5	182.002	183.01	3.034	738076	0	0	0					2	27	9	No matches found	No MS2	[M+H]+1
	FALSE	4-benzyltoluene	C14 H14	No results	No results	No results	No results	Full match	No results	-0.95	182.109	183.117	1.325	5.84529e+06	31	0	0					4	21	8	No matches found	DDA for preferred ion	[M+H]+1
	FALSE			No results	No results	No results	No results	No results	No results		182.925	183.933	15.486	158280	0	0	0					2	7	2	No matches found	DDA for preferred ion	[M+H]+1
	FALSE		C3 H7 N O2 P2 S	Full match	No results	No results	No results	No results	No results	-0.29	182.967	183.974	2.811	1.59995e+06	0	0	0					2	13	4	No matches found	No MS2	[M+H]+1
	FALSE		C H2 N3 O6 P	Full match	No results	No results	No results	No results	No results	-2.75	182.968	183.975	17.188	265873	0	0	0					2	22	8	No matches found	DDA for preferred ion	[M+H]+1
	FALSE		C5 H3 N3 O P2	Full match	No results	No results	No results	No results	No results	-0.93	182.975	183.982	14.292	1.07015e+06	0	0	0					4	30	13	No matches found	DDA for preferred ion	[M+H]+1
	FALSE		C5 H3 N3 O P2	Full match	No results	No results	No results	No results	No results	-0.86	182.975	183.982	10.922	4.10214e+06	0	0	0					2	12	4	No matches found	DDA for preferred ion	[M+H]+1
	FALSE		C2 H7 N3 O P2 S	Full match	No results	No results	No results	No results	No results	-2.65	182.978	183.985	2.249	2.05572e+07	0	0	0					2	25	8	No matches found	No MS2	[M+H]+1
	FALSE			No results	No results	No results	No results	No results	No results		182.978	183.985	6.347	6.76238e+06	0	0	0					2	24	9	No matches found	No MS2	[M+H]+1
	FALSE		C6 H N O6	Full match	No results	No results	No results	No match	No results	3.71	182.981	183.988	10.726	1.91889e+07	1	0	0					2	14	5	No matches found	DDA for preferred ion	[M+H]+1
	FALSE	Benzenesulfonyl azide	C6 H5 N3 O2 S	No results	No results	No results	No results	Full match	No results	0.77	183.01	184.018	7.139	781350	1	0	0					2	27	10	No matches found	No MS2	[M+H]+1
	FALSE		C6 H10 N5 P	Full match	No results	No results	No results	No match	No results	4.75	183.068	184.076	6.385	5.11097e+06	17	0	0					2	1	0	No matches found	No MS2	[M+H]+1
	FALSE	methyprylon	C10 H17 N O2	No results	No results	No results	No results	Full match	No results	-0.28	183.126	184.133	1.979	1.64944e+06	27	0	0					2	9	3	No matches found	No MS2	[M+H]+1
	FALSE		C3 H10 Br N2 P	Full match	No results	No results	No results	No results	No results	-2.61	183.976	184.983	18.993	424892	0	0	0					2	23	8	No matches found	DDA for preferred ion	[M+H]+1
	FALSE	Phosphorazidothioic difluoride	F2 N3 P S	No results	No results	No results	No results	Full match	No results	-3.4	142.951	184.985	6.159	8.92475e+07	1	0	0					2	14	5	No matches found	DDA for other ion	[M+ACN+H]+1
	FALSE		C4 H N4 O3 P	Full match	No results	No results	No match	No match	No match	-3.58	183.978	184.985	8.007	5.03669e+07	1	0	0					2	16	6	Single match found	No MS2	[M+H]+1
	FALSE		C4 H N4 O3 P	Full match	No results	No results	No match	No match	No match	-3.49	183.978	184.985	8.069	5.03669e+07	1	0	0					2	16	6	Single match found	DDA for preferred ion	[M+H]+1
	FALSE	Phosphorazidothioic difluoride	F2 N3 P S	No results	No results	No results	No results	Full match	No results	-2.68	142.951	184.985	6.25	9.86187e+07	1	0	0					2	14	5	No matches found	DDA for other ion	[M+ACN+H]+1
	FALSE	Phosphorazidothioic difluoride	F2 N3 P S	No results	No results	No results	No results	Full match	No results	-2.66	142.951	184.985	5.926	6.4866e+07	1	0	0					2	17	6	No matches found	No MS2	[M+ACN+H]+1
	FALSE		C4 H N4 O3 P	Full match	No results	No results	No match	No match	No match	-3.08	183.978	184.985	4.525	2.09016e+07	1	0	0					2	18	6	Single match found	No MS2	[M+H]+1
	FALSE		C4 H N4 O3 P	Full match	No results	No results	No match	No match	No match	-3.11	183.978	184.985	8.054	5.03669e+07	1	0	0					2	16	6	Single match found	DDA for other ion	[M+H]+1
	FALSE		C4 H N4 O3 P	Full match	No results	No results	No match	No match	No match	-3.05	183.978	184.985	7.936	5.03669e+07	1	0	0					3	28	9	Single match found	DDA for preferred ion	[M+H]+1
	FALSE		C4 H N4 O3 P	Full match	No results	No results	No match	No match	No match	-2.92	183.978	184.985	7.686	9.55204e+06	1	0	0					3	26	10	Single match found	DDA for preferred ion	[M+H]+1
	FALSE	Phosphorazidothioic difluoride	F2 N3 P S	No results	No results	No results	No results	Full match	No results	-2.09	142.952	184.985	8.128	5.03669e+07	1	0	0					3	9	3	No matches found	No MS2	[M+ACN+H]+1
	FALSE		C4 H N4 O3 P	Full match	No results	No results	No match	No match	No match	-2.77	183.978	184.985	5.893	3.08352e+07	1	0	0					2	3	1	Single match found	No MS2	[M+H]+1
	FALSE		C4 H N4 O3 P	Full match	No results	No results	No match	No match	No match	-2.75	183.978	184.985	7.998	5.03669e+07	1	0	0					2	16	6	Single match found	DDA for preferred ion	[M+H]+1
	FALSE	Phosphorazidothioic difluoride	F2 N3 P S	No results	No results	No results	No results	Full match	No results	-2.03	142.952	184.985	8.088	5.03669e+07	1	0	0					3	9	3	No matches found	No MS2	[M+ACN+H]+1
	FALSE		C4 H N4 O3 P	Full match	No results	No results	No match	No match	No match	-2.73	183.978	184.985	5.552	4.9829e+06	1	0	0					2	9	3	Single match found	No MS2	[M+H]+1
	FALSE		C4 H N4 O3 P	Full match	No results	No results	No match	No match	No match	-2.7	183.978	184.985	7.989	5.03669e+07	1	0	0					2	16	6	Single match found	DDA for preferred ion	[M+H]+1
	FALSE	Phosphorazidothioic difluoride	F2 N3 P S	No results	No results	No results	No results	Full match	No results	-1.84	142.952	184.985	6.207	8.97683e+07	1	0	0					2	14	5	No matches found	No MS2	[M+ACN+H]+1
	FALSE	Phosphorazidothioic difluoride	F2 N3 P S	No results	No results	No results	No results	Full match	No results	-1.83	142.952	184.985	5.939	1.92087e+07	1	0	0					2	6	2	No matches found	No MS2	[M+ACN+H]+1
	FALSE		C4 H N4 O3 P	Full match	No results	No results	No match	No match	No match	-2.67	183.978	184.985	8.032	4.88096e+07	1	0	0					2	16	6	Single match found	DDA for preferred ion	[M+H]+1
	FALSE		C4 H N4 O3 P	Full match	No results	No results	No match	No match	No match	-2.64	183.978	184.985	7.975	5.03669e+07	1	0	0					2	18	6	Single match found	DDA for preferred ion	[M+H]+1
	FALSE		C4 H N4 O3 P	Full match	No results	No results	No match	No match	No match	-2.57	183.978	184.985	7.983	5.03669e+07	1	0	0					2	16	6	Single match found	DDA for preferred ion	[M+H]+1
	FALSE	3-Phosphonooxypyruvate	C3 H5 O7 P	Full match	No results	No results	Partial match	Partial match	Full match	4.69	183.978	184.985	8.024	5.03669e+07	1	0	0					2	16	6	Single match found	No MS2	[M+H]+1
	FALSE	Phosphorazidothioic difluoride	F2 N3 P S	No results	No results	No results	No results	Full match	No results	-1.81	142.952	184.985	7.274	1.26421e+07	1	0	0					2	26	10	No matches found	No MS2	[M+ACN+H]+1
	FALSE		C4 H N4 O3 P	Full match	No results	No results	No match	No match	No match	-2.5	183.978	184.985	5.566	5.71446e+06	1	0	0					2	10	3	Single match found	No MS2	[M+H]+1
	FALSE		C4 H N4 O3 P	Full match	No results	No results	No match	No match	No match	-2.48	183.978	184.985	5.214	9.48161e+06	1	0	0					2	5	2	Single match found	No MS2	[M+H]+1
	FALSE		C4 H N4 O3 P	Full match	No results	No results	No match	No match	No match	-2.42	183.978	184.985	7.693	9.55204e+06	1	0	0					3	26	10	Single match found	DDA for preferred ion	[M+H]+1
	FALSE	Phosphorazidothioic difluoride	F2 N3 P S	No results	No results	No results	No results	Full match	No results	-1.63	142.952	184.985	7.322	1.26421e+07	1	0	0					3	26	10	No matches found	No MS2	[M+ACN+H]+1
	FALSE		C4 H N4 O3 P	Full match	No results	No results	No match	No match	No match	-2.33	183.978	184.985	7.699	5.96313e+06	1	0	0					3	26	10	Single match found	No MS2	[M+H]+1
	FALSE	Phosphorazidothioic difluoride	F2 N3 P S	No results	No results	No results	No results	Full match	No results	-1.37	142.952	184.986	6.245	9.86187e+07	1	0	0					2	14	5	No matches found	No MS2	[M+ACN+H]+1
	FALSE		C4 H N4 O3 P	Full match	No results	No results	No results	No match	No results	-1.99	183.978	184.986	7.661	9.55204e+06	1	0	0					2	19	7	No matches found	DDA for preferred ion	[M+H]+1
	FALSE	Phosphorazidothioic difluoride	F2 N3 P S	No results	No results	No results	No results	Full match	No results	-0.87	142.952	184.986	6.12	8.92475e+07	1	0	0					2	14	5	No matches found	DDA for other ion	[M+ACN+H]+1
	FALSE		C3 H2 N6 P2	Full match	No results	No results	No results	No results	No results	1.23	183.982	184.989	7.404	750798	0	0	0					3	20	8	No matches found	DDA for preferred ion	[M+H]+1
	FALSE		C3 H5 Cl N2 O5	Full match	No results	No results	No results	No match	No results	0.3	183.989	184.996	6.167	5.12284e+07	3	0	0					4	18	7	No matches found	DDA for preferred ion	[M+H]+1
	FALSE	NP-021030	C9 H8 O4	No match	Invalid mass	No results	No results	No match	No match	122088	202.023	185.02	1.265	7.18162e+06	2	3	0	35.3	49.3	30.6		2	21	7	Single match found	DDA for preferred ion	[M+H-H2O]+1
	FALSE	2-(Carboxymethylthio)-4-Methylpyrimidine	C7 H8 N2 O2 S	Full match	Invalid mass	No results	No results	Full match	No results	-0.79	184.03	185.038	1.313	7.4474e+06	5	6	0			42.8		4	22	8	No matches found	DDA for preferred ion	[M+H]+1
	FALSE	[Similar to: NP-019374; ΔMass: -18.0132 Da]	C6 H12 N6 O	Full match	Invalid mass	No results	No results	Invalid mass	No results	0.48	184.107	185.115	1.343	2.84884e+06	2	6	0			42.8		2	6	2	No matches found	DDA for preferred ion	[M+H]+1
	FALSE	10-Undecenoic acid	C11 H20 O2	Full match	Invalid mass	No results	No results	Full match	No results	-0.89	184.146	185.154	1.236	2.61826e+06	158	6	0			42.8		2	22	8	No matches found	DDA for preferred ion	[M+H]+1
	FALSE	1,1,3-TRICHLOROPROPENE	C3 H3 Cl3	No results	No results	No results	No results	Full match	No results	4.6	143.931	185.965	3.184	3.00091e+07	5	0	0					4	23	10	No matches found	DDA for other ion	[M+ACN+H]+1
	FALSE		C3 H5 Cl2 N3 S	Full match	No results	No results	No results	No results	No results	-4.6	184.957	185.965	3.19	3.00091e+07	0	0	0					4	23	10	No matches found	DDA for preferred ion	[M+H]+1
	FALSE		C2 H3 N O9	Full match	No results	No results	No results	No match	No results	4.35	184.982	185.989	6.158	993529	4	0	0					3	20	7	No matches found	No MS2	[M+H]+1
	FALSE		C3 H9 N O4 P2	Full match	No results	No results	No results	No results	No results	2.76	185.001	186.008	3.984	894836	0	0	0					2	11	4	No matches found	No MS2	[M+H]+1
	FALSE		C3 H9 N O4 P2	Full match	No results	No results	No results	No results	No results	2.85	185.001	186.008	3.822	1.02967e+06	0	0	0					4	23	9	No matches found	No MS2	[M+H]+1
	FALSE		C3 H9 N O4 P2	Full match	No results	No results	No results	No results	No results	2.87	185.001	186.008	3.587	1.83487e+07	0	0	0					2	0	0	No matches found	DDA for preferred ion	[M+H]+1
	FALSE		C3 H9 N O4 P2	Full match	No results	No results	No results	No results	No results	3.42	185.001	186.009	3.508	963278	0	0	0					3	27	9	No matches found	No MS2	[M+H]+1
	FALSE	N-Methyl-p-toluenesulfonamide	C8 H11 N O2 S	Full match	No results	No results	No results	Full match	No results	-0.58	185.051	186.058	1.317	8.83489e+07	12	0	0					4	9	3	No matches found	DDA for preferred ion	[M+H]+1
	FALSE	4-Hydroxy-2,5-dimethyl-3(2H)-thiophenone	C6 H8 O2 S	Full match	No results	No results	No results	Full match	No results	-0.16	144.024	186.058	1.308	8.83489e+07	2	0	0					4	9	3	No matches found	DDA for other ion	[M+ACN+H]+1
	FALSE	N-Methyl-p-toluenesulfonamide	C8 H11 N O2 S	Full match	No results	No results	No results	Full match	No results	0.01	185.051	186.058	6.412	8.30452e+07	12	0	0					3	6	2	No matches found	DDA for preferred ion	[M+H]+1
	FALSE		C H O5 P3	Full match	No results	No results	No results	No results	No results	4.66	185.905	186.912	2.817	2.2474e+06	0	0	0					2	7	2	No matches found	DDA for preferred ion	[M+H]+1
	FALSE		C3 H3 Cl O7	Full match	No results	No results	No results	No results	No results	4.17	185.958	186.965	1.6	9.9927e+06	0	0	0					4	24	9	No matches found	DDA for preferred ion	[M+H]+1
	FALSE		C3 H2 N6 O2 S	Full match	No results	No results	No results	No results	No results	2.19	185.996	187.004	3.775	526770	0	0	0					3	21	5	No matches found	No MS2	[M+H]+1
	FALSE		C3 H8 Cl N2 O3 P	Full match	No results	No results	No results	No results	No results	2.24	185.997	187.004	7.773	500381	0	0	0					2	17	6	No matches found	DDA for preferred ion	[M+H]+1
	FALSE		C3 H4 N6 P2	Full match	No results	No results	No results	No results	No results	-3.92	185.997	187.004	3.855	1.04264e+06	0	0	0					2	26	10	No matches found	No MS2	[M+H]+1
	FALSE			No results	No results	No results	No results	No results	No results		185.997	187.004	9.583	7.64988e+06	0	0	0					2	10	3	No matches found	DDA for preferred ion	[M+H]+1
	FALSE	1-BOC-Piperazine	C9 H18 N2 O2	No results	No results	No results	No results	Full match	No results	-0.85	186.137	187.144	1.885	2.22639e+06	10	0	0					2	9	3	No matches found	No MS2	[M+H]+1
	FALSE			No results	No results	No results	No results	No results	No results		186.992	187.999	8.726	203837	0	0	0					3	27	8	No matches found	DDA for preferred ion	[M+H]+1
	FALSE		C2 H N7 O2 S	Full match	No results	No results	No results	No results	No results	3.1	186.992	187.999	8.678	261692	0	0	0					3	16	5	No matches found	No MS2	[M+H]+1
	FALSE		C2 H7 Cl N3 O3 P	Full match	No results	No results	No results	No results	No results	3.32	186.992	187.999	8.441	1.08077e+06	0	0	0					3	26	8	No matches found	DDA for preferred ion	[M+H]+1
	FALSE		C4 H7 N5 P2	Full match	No results	No results	No results	No results	No results	-4.49	187.017	188.024	8.21	9.90062e+06	0	0	0					2	19	7	No matches found	DDA for preferred ion	[M+H]+1
	FALSE		C4 H7 N5 P2	Full match	No results	No results	No results	No results	No results	-4.47	187.017	188.024	9.444	3.81162e+06	0	0	0					2	27	10	No matches found	DDA for preferred ion	[M+H]+1
	FALSE		C4 H7 N5 P2	Full match	No results	No results	No results	No results	No results	-3.87	187.017	188.024	4.815	1.67638e+07	0	0	0					4	18	6	No matches found	No MS2	[M+H]+1
	FALSE		C4 H7 N5 P2	Full match	No results	No results	No results	No results	No results	-3.39	187.017	188.024	3.319	1.22867e+07	0	0	0					2	24	9	No matches found	No MS2	[M+H]+1
	FALSE	XT6320000	C7 H9 N O3 S	No results	No results	No results	No results	Full match	No results	-0.8	187.03	188.037	1.713	199049	8	0	0					2	2	1	No matches found	No MS2	[M+H]+1
	FALSE		C10 H22 N4 O9 S	Invalid mass	No results	No results	No results	No match	No results	-5.5	374.109	188.062	6.666	3.20571e+07	11	0	0					4	7	2	No matches found	DDA for other ion	[M+2H]+2
	FALSE		C14 H24 N4 O2 P2 S	Full match	No results	No results	No results	No match	No results	-2.17	374.109	188.062	6.88	1.3455e+08	11	0	0					4	12	3	No matches found	DDA for other ion	[M+2H]+2
	FALSE	[FAhydroxy(4:0)]N-(3S-hydroxy-butanoyl)-homoserinelactone	C8 H13 N O4	Full match	No results	No results	Partial match	Partial match	Full match	-0.48	187.084	188.092	10.856	199565	30	0	0					2	14	5	Multiple matches found	DDA for preferred ion	[M+H]+1
	FALSE			No results	No results	No results	No results	No results	No results		187.45	188.458	12.427	380842	0	0	0					2	28	11	No matches found	DDA for preferred ion	[M+H]+1
	FALSE			No results	No results	No results	No results	No results	No results		187.45	188.458	15.69	1.05711e+07	0	0	0					2	29	11	No matches found	DDA for preferred ion	[M+H]+1
	FALSE		C8 H24 N7 O4 P3	Full match	No results	No results	No results	No match	No results	4.64	375.112	188.563	6.964	2.14154e+07	3	0	0					4	19	6	No matches found	DDA for other ion	[M+2H]+2
	FALSE			No results	No results	No results	No results	No results	No results		187.573	188.581	6.612	1.20603e+06	0	0	0					2	2	1	No matches found	DDA for preferred ion	[M+H]+1
	FALSE		C6 H7 O P3	Full match	No results	No results	No results	No match	No results	1.41	187.971	188.979	0.119	2.26393e+06	1	0	0					2	20	7	No matches found	DDA for preferred ion	[M+H]+1
	FALSE		C3 H9 O7 P	Full match	No results	No results	No results	No results	No results	4.44	188.009	189.017	7.752	1.32216e+06	0	0	0					3	25	10	No matches found	DDA for preferred ion	[M+H]+1
	FALSE	Ethyl 4-{5-[(Z)-(5-cyano-2-hydroxy-4-methyl-6-oxopyridin-3(6H)-ylidene)methyl]-2-furyl}benzoate	C21 H16 N2 O5	No results	No results	No results	No results	Full match	No results	-3.85	376.104	189.06	6.912	1.00303e+06	6	0	0					2	19	7	No matches found	DDA for other ion	[M+2H]+2
	FALSE		C6 H13 N4 O P	Full match	No results	No results	No results	No match	No results	4.09	188.083	189.091	13.828	362801	53	0	0					2	23	9	No matches found	No MS2	[M+H]+1
	FALSE	[Similar to: Urapidil; ΔMass: -198.2629 Da]	C7 H N3 P2	Full match	Invalid mass	No results	No results	No results	No results	-2.42	188.964	189.971	2.402	3.82122e+07	0	5	0			36.9		2	6	2	No matches found	DDA for preferred ion	[M+H]+1
	FALSE		C4 H5 N3 P2 S	Full match	No results	No results	No results	No match	No results	-1.5	188.968	189.975	6.603	3.05055e+06	1	0	0					4	17	5	No matches found	No MS2	[M+H]+1
	FALSE		C8 H4 N3 O P	Full match	No results	No results	No results	No match	No results	0.83	189.009	190.017	1.534	1.96093e+07	5	0	0					4	3	1	No matches found	DDA for preferred ion	[M+H]+1
	FALSE	1-(2-Sulfanylethyl)-1,3,5-triazinane-2,4,6-trione	C5 H7 N3 O3 S	Full match	No results	No results	No results	Full match	No results	-0.39	189.021	190.028	1.354	1.70699e+07	1	0	0					4	15	5	No matches found	DDA for preferred ion	[M+H]+1
	FALSE		C4 H9 N5 P2	Full match	No results	No results	No results	No match	No results	-3.97	189.033	190.04	4.81	2.93899e+06	1	0	0					2	19	7	No matches found	No MS2	[M+H]+1
	FALSE			No results	No results	No results	No results	No results	No results		189.046	190.053	1.532	2.04513e+07	0	0	0					4	10	3	No matches found	DDA for preferred ion	[M+H]+1
	FALSE		C5 H3 N9	Full match	No results	No results	No results	No match	No results	-2.26	189.051	190.058	6.986	309514	1	0	0					3	23	8	No matches found	No MS2	[M+H]+1
A	FALSE	2-(tert-butyl)-1,3-thiazolane-4-carboxylic acid	C8 H15 N O2 S	No results	Full match	No results	No results	Not the top hit	Full match	-0.87	189.082	190.089	2.17	2.88485e+07	5	5	0	37.2	49.8	32.6		4	8	3	Single match found	DDA for preferred ion	[M+H]+1
	FALSE	1-Benzyl-4-piperidone	C12 H15 N O	No results	No results	No results	No results	Full match	No results	0.53	189.115	190.123	2.047	3.24186e+06	64	0	0					2	28	11	No matches found	No MS2	[M+H]+1
	FALSE			No results	No results	No results	No results	No results	No results		189.488	190.495	6.63	1.70959e+06	0	0	0					2	16	5	No matches found	DDA for preferred ion	[M+H]+1
	FALSE			No results	No results	No results	No results	No results	No results		189.816	190.823	3.005	3.47847e+06	0	0	0					3	8	2	No matches found	DDA for preferred ion	[M+H]+1
	FALSE	Thieno[2,3-d]-1,3-dithiol-2-thione	C5 H2 S4	No results	No results	No results	No results	Full match	No results	3.41	189.905	190.912	5.333	1.17765e+08	2	0	0					4	22	8	No matches found	DDA for preferred ion	[M+H]+1
	FALSE		C14 H2 N6 O2 P2 S	Full match	No results	No results	No results	No results	No results	1.34	379.944	190.979	6.606	1.56703e+06	0	0	0					4	17	5	No matches found	No MS2	[M+2H]+2
	FALSE		C4 H3 Cl N4 O S	Full match	No results	No results	No results	No match	No results	2.27	189.972	190.979	6.614	2.14883e+06	1	0	0					4	13	4	No matches found	No MS2	[M+H]+1
	FALSE		C H2 N3 P3	Full match	No results	No results	No results	No results	No results	-3.88	148.946	190.979	6.613	1.63946e+06	0	0	0					4	13	4	No matches found	No MS2	[M+ACN+H]+1
	FALSE	hydroxycitric acid	C6 H8 O8	Full match	No results	No results	No results	Full match	No results	3.44	208.023	191.019	1.325	1.1726e+06	3	0	0					3	2	1	No matches found	DDA for preferred ion	[M+H-H2O]+1
	FALSE		C6 H3 N6 P	Full match	No results	No results	No results	No match	No results	-2.44	190.015	191.022	6.877	431166	1	0	0					2	12	4	No matches found	DDA for preferred ion	[M+H]+1
	FALSE		C5 H6 N2 O6	Full match	No results	No results	No results	No match	No results	-4.74	190.022	191.029	2.712	7.33917e+07	3	0	0					2	6	2	No matches found	No MS2	[M+H]+1
	FALSE	(2E)-1-Amino-2-imino-4-isobutyl-1,2-dihydro-3-pyridinecarbonitrile	C10 H14 N4	No results	No results	No results	No results	Full match	No results	-0.72	190.122	191.129	2.03	3.24186e+06	7	0	0					3	16	5	No matches found	DDA for other ion	[M+H]+1
	FALSE	MFCD00005202	C10 H14 N4	No results	No results	No results	No results	Full match	No results	-0.34	190.122	191.129	1.536	1.04385e+06	7	0	0					2	14	5	No matches found	DDA for other ion	[M+H]+1
	FALSE	2-Chloro-N-(5-methyl-1,3,4-thiadiazol-2-yl)acetamide	C5 H6 Cl N3 O S	Full match	No results	No results	No results	Full match	No results	-1.84	190.992	191.999	6.719	501878	1	0	0					2	15	5	No matches found	DDA for preferred ion	[M+H]+1
	FALSE	Methyl 2-[2-thiazolin-2-ylthio]acetate	C6 H9 N O2 S2	Full match	No results	No results	No results	Full match	No results	-0.86	191.007	192.015	1.28	4.73531e+06	1	0	0					3	13	4	No matches found	DDA for preferred ion	[M+H]+1
	FALSE	Methyl 2-[2-thiazolin-2-ylthio]acetate	C6 H9 N O2 S2	Full match	No results	No results	No results	Full match	No results	-0.59	191.007	192.015	1.348	3.97486e+07	1	0	0					4	4	1	No matches found	DDA for preferred ion	[M+H]+1
	FALSE			No results	No results	No results	No results	No results	No results		153.051	192.015	1.275	4.73531e+06	0	0	0					3	13	4	No matches found	DDA for preferred ion	[M+K]+1
	FALSE		C6 H9 N O4 S	Full match	No results	No results	No results	No results	No results	-0.76	191.025	192.032	3.458	2.00582e+09	0	0	0					4	6	2	No matches found	DDA for preferred ion	[M+H]+1
	FALSE		C6 H9 N O4 S	Full match	No results	No results	No results	No results	No results	-0.31	191.025	192.032	5.456	1.14379e+08	0	0	0					4	7	3	No matches found	DDA for preferred ion	[M+H]+1
	FALSE		C5 H9 N3 O5	Full match	No results	No results	No results	No results	No results	0.98	191.054	192.062	6.638	7.28247e+07	0	0	0					4	9	3	No matches found	DDA for preferred ion	[M+H]+1
	FALSE		C6 H18 N5 P	Full match	No results	No results	No results	No match	No results	4.42	191.131	192.138	2.116	2.631e+07	61	0	0					3	4	1	No matches found	DDA for preferred ion	[M+H]+1
	FALSE		C6 H20 N5 O P	Full match	No results	No results	No results	No match	No results	4.03	209.141	192.138	2.149	2.631e+07	26	0	0					3	4	1	No matches found	DDA for preferred ion	[M+H-H2O]+1
A	FALSE	DEET	C12 H17 N O	Full match	Full match	No results	No results	Full match	No results	-0.52	191.131	192.138	1.3	2.63156e+07	61	8	0	91.7	73			4	11	4	No matches found	DDA for preferred ion	[M+H]+1
	FALSE		C4 H12 N5 O10 P3	Full match	No results	No results	No results	No match	No results	0.63	382.98	192.497	6.91	8.55228e+06	1	0	0					4	10	2	No matches found	DDA for other ion	[M+2H]+2
	FALSE			No results	No results	No results	No results	No results	No results		150.464	192.497	6.602	2.78198e+06	0	0	0					2	27	10	No matches found	DDA for preferred ion	[M+ACN+H]+1
	FALSE		C H3 Cl2 N2 O3 P	Full match	No results	No results	No results	No results	No results	-0.9	191.926	192.933	4.117	337222	0	0	0					2	9	3	No matches found	No MS2	[M+H]+1
	FALSE		C H3 Cl2 N2 O3 P	Full match	No results	No results	No results	No results	No results	-0.82	191.926	192.933	3.443	899870	0	0	0					2	29	11	No matches found	DDA for preferred ion	[M+H]+1
	FALSE		C H3 Cl2 N2 O3 P	Full match	No results	No results	No results	No results	No results	-0.76	191.926	192.933	8.374	333863	0	0	0					2	17	6	No matches found	No MS2	[M+H]+1
	FALSE			No results	No results	No results	No results	No results	No results		209.936	192.933	6.59	5.16993e+06	0	0	0					4	23	9	No matches found	DDA for other ion	[M+H-H2O]+1
	FALSE			No results	No results	No results	No results	No results	No results		150.942	192.976	6.599	923776	0	0	0					4	13	5	No matches found	DDA for preferred ion	[M+ACN+H]+1
	FALSE		C2 H N4 O5 P	Full match	No results	No results	No results	No results	No results	2.37	191.969	192.976	6.621	923776	0	0	0					4	13	5	No matches found	DDA for preferred ion	[M+H]+1
	FALSE		C6 H17 N4 O P	Full match	No results	No results	No results	No match	No results	4.62	192.115	193.122	0.766	4.09606e+07	146	0	0					2	24	9	No matches found	DDA for preferred ion	[M+H]+1
	FALSE		C9 H22 P2	Full match	No results	No results	No results	No results	No results	3.25	192.12	193.128	0.492	1.02347e+06	0	0	0					2	25	8	No matches found	DDA for preferred ion	[M+H]+1
	FALSE			No results	No results	No results	No results	No results	No results		154.967	193.93	6.223	9.33917e+07	0	0	0					2	14	5	No matches found	No MS2	[M+K]+1
	FALSE			No results	No results	No results	No results	No results	No results		154.967	193.93	6.927	1.52939e+07	0	0	0					3	6	2	No matches found	No MS2	[M+K]+1
	FALSE			No results	No results	No results	No results	No results	No results		385.845	193.93	4.586	3.95195e+08	0	0	0					2	5	2	No matches found	DDA for other ion	[M+2H]+2
	FALSE			No results	No results	No results	No results	No results	No results		192.923	193.93	5.64	3.52497e+07	0	0	0					2	4	1	No matches found	DDA for preferred ion	[M+H]+1
	FALSE	[Similar to: 1-{[(2,6-difluorobenzoyl)oxy]imino}acetone N-(2,4,6-trichlorophenyl)hydrazone; ΔMass: -226.0581 Da]		No results	Invalid mass	No results	No results	No results	No results		192.923	193.93	7.812	3.59311e+08	0	1	0			32.2		2	6	2	No matches found	DDA for other ion	[M+H]+1
	FALSE			No results	No results	No results	No results	No results	No results		192.923	193.93	9.077	7.23677e+07	0	0	0					2	22	8	No matches found	DDA for preferred ion	[M+H]+1
	FALSE			No results	No results	No results	No results	No results	No results		192.923	193.93	10.786	9.92611e+07	0	0	0					2	6	2	No matches found	DDA for preferred ion	[M+H]+1
	FALSE			No results	No results	No results	No results	No results	No results		154.967	193.93	6.059	3.31637e+07	0	0	0					2	8	3	No matches found	No MS2	[M+K]+1
	FALSE			No results	No results	No results	No results	No results	No results		155.067	194.03	1.33	5.24387e+07	0	0	0					4	25	7	No matches found	DDA for other ion	[M+K]+1
	FALSE	N-[(Ethylsulfanyl)carbonothioyl]alanine	C6 H11 N O2 S2	Full match	No results	No results	No results	Full match	No results	-0.71	193.023	194.03	1.517	5.32667e+07	2	0	0					4	12	4	No matches found	DDA for preferred ion	[M+H]+1
	FALSE	N-[(Ethylsulfanyl)carbonothioyl]alanine	C6 H11 N O2 S2	Full match	No results	No results	No results	Full match	No results	-0.66	193.023	194.03	1.332	1.20552e+07	2	0	0					4	25	7	No matches found	DDA for preferred ion	[M+H]+1
	FALSE	5-Thioxo-2-pyrrolidinone	C4 H5 N O S	Full match	No results	No results	No results	Full match	No results	-0.17	115.009	194.03	1.328	5.24387e+07	7	0	0					4	25	7	No matches found	DDA for other ion	[M+DMSO+H]+1
	FALSE	gamma-thiomethyl glutamate	C6 H11 N O4 S	Full match	No results	No results	No results	Full match	No results	-1.23	193.041	194.048	5.498	3.06535e+07	2	0	0					4	11	3	No matches found	DDA for preferred ion	[M+H]+1
	FALSE	gamma-thiomethyl glutamate	C6 H11 N O4 S	Full match	Invalid mass	No results	No results	Full match	No results	-0.84	193.041	194.048	5.317	2.90624e+07	2	2	0			33.9		4	1	0	No matches found	DDA for preferred ion	[M+H]+1
	FALSE	gamma-thiomethyl glutamate	C6 H11 N O4 S	Full match	No results	No results	No results	Full match	No results	-0.77	193.041	194.048	4.889	3.19538e+07	2	0	0					4	2	1	No matches found	DDA for preferred ion	[M+H]+1
	FALSE	2,5-Anhydro-3,4-dideoxy-2-thiohexaric acid	C6 H8 O4 S	Full match	No results	No results	No results	Full match	No results	-0.57	176.014	194.048	5.31	2.90624e+07	1	0	0					4	1	0	No matches found	DDA for preferred ion	[M+NH4]+1
	FALSE	2,5-Anhydro-3,4-dideoxy-2-thiohexaric acid	C6 H8 O4 S	Full match	No results	No results	No results	Full match	No results	-0.44	176.014	194.048	4.937	3.1106e+07	1	0	0					2	2	1	No matches found	DDA for preferred ion	[M+NH4]+1
	FALSE		C8 H8 N3 O P	Full match	No results	No results	No results	No match	No results	1.82	193.041	194.048	8.043	290791	4	0	0					2	23	7	No matches found	No MS2	[M+H]+1
	FALSE	gamma-thiomethyl glutamate	C6 H11 N O4 S	Full match	No results	No results	No results	Full match	No results	-0.29	193.041	194.048	1.354	5.21099e+08	2	0	0					4	7	2	No matches found	DDA for preferred ion	[M+H]+1
	FALSE	[Similar to: 2-oxa-4-azatetracyclo[6.3.1.1~6,10~.0~1,5~]tridecan-3-one; ΔMass: -0.0692 Da]	C8 H8 N3 O P	Full match	Invalid mass	No results	No results	No match	No results	3.24	193.041	194.048	7.057	1.60862e+06	4	1	0			36.7		2	22	8	No matches found	DDA for preferred ion	[M+H]+1
A	FALSE	2-oxa-4-azatetracyclo[6.3.1.1~6,10~.0~1,5~]tridecan-3-one	C11 H15 N O2	Full match	Full match	No results	No results	Partial match	Full match	-0.64	193.11	194.117	2.275	2.18861e+08	114	8	0	71.3	41.4			4	16	6	Single match found	DDA for preferred ion	[M+H]+1
	FALSE	Alvameline	C9 H15 N5	Full match	Invalid mass	No results	No results	Full match	No results	-0.59	193.133	194.14	1.993	4.82138e+07	2	1	0			39.4		3	17	6	No matches found	DDA for preferred ion	[M+H]+1
	FALSE	1,2,3,4-Tetrachlorobutane	C4 H6 Cl4	No results	No results	No results	No results	Full match	No results	3.48	193.923	194.93	6.059	1.18071e+07	6	0	0					4	20	8	No matches found	No MS2	[M+H]+1
	FALSE	1,2,3,4-Tetrachlorobutane	C4 H6 Cl4	No results	No results	No results	No results	Full match	No results	3.56	193.923	194.93	7.198	1.1943e+07	6	0	0					3	10	3	No matches found	DDA for preferred ion	[M+H]+1
	FALSE	1,2,3,4-Tetrachlorobutane	C4 H6 Cl4	No results	No results	No results	No results	Full match	No results	3.56	193.923	194.93	8.522	281103	6	0	0					2	25	9	No matches found	No MS2	[M+H]+1
	FALSE	Thiocysteine	C3 H7 N O2 S2	Full match	No results	No results	No results	Partial match	Full match	-1.01	152.992	195.025	7.455	1.55906e+07	2	0	0					4	11	4	Single match found	DDA for preferred ion	[M+ACN+H]+1
	FALSE	[Similar to: N-Acetyl-L-cysteine; ΔMass: 30.9879 Da]	C5 H10 N2 O2 S2	Full match	Invalid mass	No results	No results	No results	No results	-0.61	194.018	195.026	7.48	1.55906e+07	0	1	0			31.3		4	11	4	No matches found	DDA for preferred ion	[M+H]+1
	FALSE	2-Dehydro-D-gluconate	C6 H10 O7	Full match	No results	No results	Partial match	Partial match	Full match	0.91	194.043	195.05	11.847	783505	26	0	0					3	23	7	Multiple matches found	No MS2	[M+H]+1
	FALSE		C2 H7 Cl N8 O	Full match	No results	No results	No match	No match	No match	-1.4	194.043	195.05	14.125	571768	26	0	0					2	4	1	Multiple matches found	No MS2	[M+H]+1
	FALSE	2-(4,6-Diamino-1H-pyrazolo[3,4-d]pyrimidin-1-yl)ethanol	C7 H10 N6 O	Full match	No results	No results	No results	Full match	No results	1.76	194.092	195.099	10.455	5.26562e+06	2	0	0					2	14	5	No matches found	DDA for preferred ion	[M+H]+1
	FALSE		C29 H11 N O	Full match	No results	No results	No results	No match	No results	0.75	389.084	195.549	6.595	1.43451e+06	1	0	0					4	23	7	No matches found	No MS2	[M+2H]+2
	FALSE		C H2 N5 O3 P S	Full match	No results	No results	No results	No results	No results	-3.8	194.961	195.968	14.859	80430.3	0	0	0					2	9	3	No matches found	No MS2	[M+H]+1
	FALSE		C H2 N5 O3 P S	Full match	No results	No results	No results	No results	No results	-3.47	194.961	195.968	6.914	6.21592e+07	0	0	0					4	29	6	No matches found	DDA for preferred ion	[M+H]+1
	FALSE		C2 H4 O4 P2	Full match	No results	No results	No results	No match	No results	3.93	153.959	195.993	2.19	5.63073e+07	5	0	0					4	18	6	No matches found	DDA for preferred ion	[M+ACN+H]+1
	FALSE		C4 H7 N O4 P2	Full match	No results	No results	No results	No results	No results	3.14	194.986	195.993	2.154	5.63073e+07	0	0	0					4	18	6	No matches found	DDA for preferred ion	[M+H]+1
	FALSE		C5 H3 N5 P2	Full match	No results	No results	No results	No results	No results	-2.39	194.986	195.993	5.896	9.97278e+06	0	0	0					2	28	11	No matches found	DDA for preferred ion	[M+H]+1
	FALSE		C5 H3 N5 P2	Full match	No results	No results	No results	No results	No results	-1.21	194.986	195.993	5.947	1.76045e+07	0	0	0					2	9	3	No matches found	DDA for preferred ion	[M+H]+1
	FALSE		C2 H6 N5 O2 P S	Full match	No results	No results	No results	No match	No results	0.8	194.998	196.005	2.024	1.90033e+06	1	0	0					2	5	2	No matches found	No MS2	[M+H]+1
	FALSE		C8 H6 N O3 P	Invalid mass	No results	No results	No results	No match	No results	6.51	195.01	196.017	7.903	1.34976e+06	4	0	0					2	29	11	No matches found	DDA for preferred ion	[M+H]+1
	FALSE	Ethyl ({1-[(4-methylphenyl)sulfonyl]-1H-benzimidazol-2-yl}sulfanyl)acetate	C18 H18 N2 O4 S2	No results	No results	No results	No results	Full match	No results	-0.77	390.07	196.043	14.948	1.09786e+06	3	0	0					2	7	2	No matches found	DDA for other ion	[M+2H]+2
	FALSE	Tosylmethyl Isocyanide-	C9 H9 N O2 S	No results	No results	No results	No results	Full match	No results	1.04	195.036	196.043	17.835	270324	6	0	0					4	26	9	No matches found	DDA for preferred ion	[M+H]+1
	FALSE	3-(Propyldisulfanyl)alanine	C6 H13 N O2 S2	Full match	No results	No results	No results	Not the top hit	No results	-0.59	195.039	196.046	1.288	1.43104e+07	4	0	0					4	29	8	No matches found	DDA for preferred ion	[M+H]+1
	FALSE		C18 H19 N2 O4 P S	Full match	No results	No results	No results	No match	No results	0.34	390.08	196.048	6.955	5.50975e+06	7	0	0					2	17	6	No matches found	DDA for other ion	[M+2H]+2
	FALSE	Permethrin	C21 H20 Cl2 O3	No results	No results	No results	No results	Full match	No results	4.23	390.081	196.048	6.776	5.12542e+06	7	0	0					2	16	5	No matches found	DDA for other ion	[M+2H]+2
	FALSE		C4 H10 N3 O4 P	Full match	No results	No results	No results	No results	No results	-2.72	195.04	196.048	6.053	4.13656e+07	0	0	0					2	9	3	No matches found	DDA for preferred ion	[M+H]+1
	FALSE	AMIDINOPROLINE	C6 H11 N3 O2	Full match	No results	No results	No results	Full match	No results	-3.87	157.085	196.048	6.057	4.13656e+07	3	0	0					2	9	3	No matches found	DDA for other ion	[M+K]+1
	FALSE		C6 H15 N P2 S	Full match	No results	No results	No results	No results	No results	2.08	195.04	196.048	6.961	1.99623e+07	0	0	0					2	25	9	No matches found	DDA for preferred ion	[M+H]+1
	FALSE	N-Methylhomoveratrylamine	C11 H17 N O2	No results	Invalid mass	No results	No results	Full match	No results	-1.2	195.126	196.133	1.871	511996	41	1	0			34.8		2	8	3	No matches found	DDA for preferred ion	[M+H]+1
	FALSE	N-Cyclohexyl-N-methylcyclohexanamine	C13 H25 N	No results	Invalid mass	No results	No results	No match	No results	92267.5	213.209	196.206	1.912	1.71991e+06	12	1	0	56.6	7.8			3	28	10	No matches found	DDA for other ion	[M+H-H2O]+1
	FALSE		C H Cl3 O P2	Full match	No results	No results	No results	No results	No results	4.35	195.858	196.865	2.658	1.45261e+08	0	0	0					2	13	4	No matches found	DDA for preferred ion	[M+H]+1
	FALSE	[Similar to: 6-[4-(3,4-dimethoxyphenyl)-hexahydrofuro[3,4-c]furan-1-yl]-4-methoxy-2H-1,3-benzodioxole; ΔMass: -204.2945 Da]	C H Cl3 O P2	Full match	Invalid mass	No results	No results	No results	No results	4.41	195.858	196.865	2.513	1.42285e+08	0	1	0			30		2	6	2	No matches found	DDA for preferred ion	[M+H]+1
	FALSE			No results	No results	No results	No results	No results	No results		195.87	196.878	5.528	1.17586e+08	0	0	0					4	23	6	No matches found	DDA for preferred ion	[M+H]+1
	FALSE			No results	No results	No results	No results	No results	No results		157.915	196.878	5.333	8.52435e+08	0	0	0					4	18	5	No matches found	DDA for preferred ion	[M+K]+1
	FALSE	[Similar to: 6-[4-(3,4-dimethoxyphenyl)-hexahydrofuro[3,4-c]furan-1-yl]-4-methoxy-2H-1,3-benzodioxole; ΔMass: -204.2817 Da]		No results	Invalid mass	No results	No results	No results	No results		195.87	196.878	2.888	5.88245e+08	0	1	0			43		3	18	6	No matches found	DDA for preferred ion	[M+H]+1
	FALSE		C7 H2 Cl N2 O P	Full match	No results	No results	No results	No match	No results	-2.51	195.959	196.966	1.785	2.1375e+07	1	0	0					2	3	1	No matches found	DDA for preferred ion	[M+H]+1
	FALSE		C8 H9 N2 O2 P	Full match	No results	No results	No results	No match	No results	2.72	196.041	197.048	16.048	1.3236e+06	12	0	0					2	12	4	No matches found	No MS2	[M+H]+1
	FALSE	5-(1H-Imidazol-5-ylmethyl)-4-imidazolidinecarboxylic acid	C8 H12 N4 O2	Full match	No results	No results	No results	Full match	No results	-0.93	196.096	197.103	9.507	586047	10	0	0					2	14	5	No matches found	DDA for preferred ion	[M+H]+1
	FALSE	4-(1-piperidinylcarbonyl)-1,2,5-oxadiazol-3-amine	C8 H12 N4 O2	Full match	No results	No results	No results	Full match	No results	-0.62	196.096	197.103	2.224	1.40593e+07	10	0	0					2	19	7	No matches found	DDA for preferred ion	[M+H]+1
	FALSE			No results	No results	No results	No results	No results	No results		196.469	197.476	6.932	2.10156e+06	0	0	0					4	17	5	No matches found	DDA for preferred ion	[M+H]+1
	FALSE	N-[4-(1,1,1,3,3,3-hexafluoro-2-hydroxypropan-2-yl)phenyl]-4-methoxybenzamide	C17 H13 F6 N O3	No results	No results	No results	No results	Full match	No results	-1.17	393.079	197.547	15.762	231338	4	0	0					2	19	6	No matches found	No MS2	[M+2H]+2
	FALSE			No results	No results	No results	No results	No results	No results		196.931	197.939	5.427	8.16944e+08	0	0	0					4	4	1	No matches found	DDA for preferred ion	[M+H]+1
	FALSE		C2 H4 N3 P S3	Full match	No results	No results	No results	No results	No results	4.66	196.931	197.939	5.081	1.98863e+07	0	0	0					4	9	4	No matches found	DDA for preferred ion	[M+H]+1
	FALSE		C15 H2 Cl N6 P3	Full match	No results	No results	No results	No results	No results	1.94	393.925	197.97	6.6	1.49294e+06	0	0	0					3	20	6	No matches found	No MS2	[M+2H]+2
	FALSE		C3 H3 N O7 S	Full match	No results	No results	No results	No match	No results	-2.28	196.963	197.97	6.619	1.36748e+06	1	0	0					3	20	6	No matches found	No MS2	[M+H]+1
	FALSE	5-(3-Oxoheptyl)-2-pyrrolidinone	C11 H19 N O2	No results	Invalid mass	No results	No results	Full match	No results	-0.79	197.141	198.149	1.354	6.69883e+06	23	3	0			33.7		3	6	2	No matches found	DDA for preferred ion	[M+H]+1
	FALSE		C6 H8 N O13 P3	Full match	No results	No results	No results	No results	No results	2.22	394.922	198.468	6.606	1.46852e+06	0	0	0					2	26	8	No matches found	No MS2	[M+2H]+2
	FALSE	3-bromo-1??-thiolane-1,1-dione	C4 H7 Br O2 S	No results	No results	No results	No results	Full match	No results	-1.5	197.935	198.942	5.426	2.5888e+07	1	0	0					4	4	1	No matches found	DDA for preferred ion	[M+H]+1
	FALSE			No results	No results	No results	No results	No results	No results		198.93	199.937	5.428	1.09918e+08	0	0	0					4	3	1	No matches found	DDA for preferred ion	[M+H]+1
	FALSE			No results	No results	No results	No results	No results	No results		198.929	199.937	5.57	3.50332e+06	0	0	0					2	17	5	No matches found	No MS2	[M+H]+1
	FALSE		C3 H7 N O5 P2	Full match	No results	No results	No results	No results	No results	2.67	198.98	199.988	5.83	2.52311e+06	0	0	0					2	8	3	No matches found	No MS2	[M+H]+1
	FALSE		C3 H7 N O5 P2	Full match	No results	No results	No results	No results	No results	2.72	198.98	199.988	8.369	5.71676e+07	0	0	0					2	6	2	No matches found	No MS2	[M+H]+1
	FALSE		C3 H7 N O5 P2	Full match	No results	No results	No results	No results	No results	2.72	198.98	199.988	8.333	5.71676e+07	0	0	0					2	6	2	No matches found	No MS2	[M+H]+1
	FALSE			No results	No results	No results	No results	No results	No results		198.983	199.99	19.555	495018	0	0	0					2	16	6	No matches found	DDA for preferred ion	[M+H]+1
	FALSE		C3 H3 N7 P2	Full match	No results	No results	No results	No match	No results	0.71	198.993	200	18.565	7.43778e+06	1	0	0					2	24	8	No matches found	DDA for preferred ion	[M+H]+1
	FALSE		C3 H3 N7 P2	Full match	No results	No results	No results	No match	No results	2.77	198.993	200	17.195	561865	1	0	0					3	22	7	No matches found	DDA for preferred ion	[M+H]+1
	FALSE	3-(1,3-Benzodioxol-5-yl)-2-cyanoacrylamide	C11 H8 N2 O3	No results	Invalid mass	No results	No results	No match	No match	16.9	216.057	200.037	1.348	3.29958e+06	6	3	0	46.2	35.1	32.7		2	16	5	Single match found	DDA for preferred ion	[M+H-NH3]+1
	FALSE	5-Phenylnicotinic acid	C12 H9 N O2	No results	Invalid mass	No results	No results	No match	No results	16.19	199.067	200.074	6.553	2.5843e+06	11	2	0	47.7	22.2			4	28	7	No matches found	DDA for preferred ion	[M+H]+1
	FALSE	OB5425000	C7 H7 N O	No results	Invalid mass	No results	No results	Full match	No results	-1.03	121.053	200.074	1.317	7.19339e+06	16	20	0			49.5		4	25	7	No matches found	DDA for preferred ion	[M+DMSO+H]+1
	FALSE	N-Ethyl-p-toluenesulfonamide	C9 H13 N O2 S	Full match	No results	No results	No results	Full match	No results	-0.61	199.067	200.074	1.321	7.19339e+06	10	0	0					4	25	7	No matches found	DDA for preferred ion	[M+H]+1
	FALSE	captopril	C9 H15 N O3 S	No results	Invalid mass	No results	No results	Partial match	Full match	-0.33	217.077	200.074	1.326	7.19339e+06	3	1	0			34.7		4	30	8	Single match found	DDA for preferred ion	[M+H-H2O]+1
	FALSE	4-Methyl[1,3,5]triazino[1,2-a]benzimidazol-2-amine	C10 H9 N5	No results	No results	No results	No results	Full match	No results	-1.36	199.086	200.093	3.612	7.89825e+06	6	0	0					3	18	6	No matches found	No MS2	[M+H]+1
	FALSE	Ecgoninemethylester	C10 H17 N O3	No results	No results	No results	No results	Partial match	Full match	0.42	199.121	200.128	12.825	486869	38	0	0					2	24	8	Single match found	No MS2	[M+H]+1
	FALSE	Ecgoninemethylester	C10 H17 N O3	No results	No results	No results	No results	Partial match	Full match	-0.65	199.121	200.128	12.928	486869	38	0	0					2	9	3	Single match found	DDA for preferred ion	[M+H]+1
	FALSE	O-Propanoylcarnitine	C10 H19 N O4	No results	No results	No results	No results	Partial match	Full match	-0.57	217.131	200.128	13.119	486869	22	0	0					4	16	5	Multiple matches found	DDA for preferred ion	[M+H-H2O]+1
	FALSE	Ecgoninemethylester	C10 H17 N O3	No results	No results	No results	No results	Partial match	Full match	-0.34	199.121	200.128	12.885	486869	38	0	0					2	23	8	Single match found	DDA for preferred ion	[M+H]+1
	FALSE			No results	No results	No results	No results	No results	No results		199.479	200.486	6.904	663869	0	0	0					2	23	9	No matches found	No MS2	[M+H]+1
	FALSE			No results	No results	No results	No results	No results	No results		199.867	200.874	5.188	402201	0	0	0					2	7	2	No matches found	No MS2	[M+H]+1
	FALSE			No results	No results	No results	No results	No results	No results		199.899	200.907	2.704	7.77481e+06	0	0	0					3	29	12	No matches found	DDA for preferred ion	[M+H]+1
	FALSE		C2 H6 Br N2 P S	Full match	No results	No results	No results	No results	No results	-0.57	199.917	200.925	4.198	798947	0	0	0					2	24	9	No matches found	DDA for other ion	[M+H]+1
	FALSE			No results	No results	No results	No results	No results	No results		158.94	200.974	6.873	2.0461e+08	0	0	0					4	29	7	No matches found	DDA for preferred ion	[M+ACN+H]+1
	FALSE		C3 H N6 O P S	Full match	No results	No results	No results	No results	No results	-3.89	199.966	200.974	6.881	2.0461e+08	0	0	0					4	29	7	No matches found	DDA for preferred ion	[M+H]+1
	FALSE		C2 H5 N2 O5 P S	Full match	No results	No results	No results	No results	No results	3.09	199.966	200.974	9.917	322825	0	0	0					4	29	9	No matches found	No MS2	[M+H]+1
	FALSE	5-(5-Chloro-2-thienyl)-1,2-dihydro-3H-pyrazol-3-one	C7 H5 Cl N2 O S	No results	No results	No results	No results	Full match	No results	-0.58	199.981	200.988	15.969	438169	2	0	0					2	8	3	No matches found	No MS2	[M+H]+1
	FALSE		C4 H N O4 S	Invalid mass	No results	No results	No results	No match	No results	-5.02	158.962	200.996	7.858	1.05006e+07	1	0	0					2	6	2	No matches found	No MS2	[M+ACN+H]+1
	FALSE		C5 H6 N4 O P2	Full match	No results	No results	No results	No match	No results	-3.3	200.001	201.008	15.983	76513.4	4	0	0					2	30	11	No matches found	No MS2	[M+H]+1
	FALSE		C6 H13 Cl O S2	Full match	No results	No results	No results	No results	No results	3.18	200.01	201.018	6.385	2.64174e+07	0	0	0					2	0	0	No matches found	DDA for preferred ion	[M+H]+1
	FALSE		C11 H4 O4	Full match	No results	No results	No results	No results	No results	-3.13	200.01	201.018	6.119	6.44779e+07	0	0	0					3	21	5	No matches found	DDA for preferred ion	[M+H]+1
	FALSE	6-Ethyl-3-methylthio-1,2,4-triazolo(3,4-b)-1,3,4-thiadiazole	C6 H8 N4 S2	Full match	No results	No results	No results	Full match	No results	-0.86	200.019	201.026	1.347	1.99799e+08	2	0	0					4	7	2	No matches found	DDA for preferred ion	[M+H]+1
	FALSE	6-Ethyl-3-methylthio-1,2,4-triazolo(3,4-b)-1,3,4-thiadiazole	C6 H8 N4 S2	Full match	No results	No results	No results	Full match	No results	-0.8	200.019	201.026	1.384	1.99799e+08	2	0	0					4	7	2	No matches found	DDA for preferred ion	[M+H]+1
A	FALSE	N-[2-(4-pyridyl)ethyl]methanesulfonamide	C8 H12 N2 O2 S	Full match	Full match	No results	No results	Partial match	No results	-0.66	200.062	201.069	5.436	9.04072e+07	11	3	0	39.3	7			4	5	1	No matches found	DDA for preferred ion	[M+H]+1
	FALSE	Dimethyl 1,4-cyclohexanedicarboxylate	C10 H16 O4	Full match	No results	No results	No results	Full match	No results	-0.74	200.105	201.112	1.271	5.77996e+06	67	0	0					2	26	9	No matches found	DDA for preferred ion	[M+H]+1
	FALSE	1-Nonynylbenzene	C15 H20	No results	No results	No results	No results	Full match	No results	-0.9	200.156	201.164	1.31	2.65382e+06	24	0	0					3	27	9	No matches found	DDA for preferred ion	[M+H]+1
	FALSE			No results	No results	No results	No results	No results	No results		200.928	201.935	5.425	3.33384e+06	0	0	0					3	21	6	No matches found	DDA for preferred ion	[M+H]+1
A	FALSE	L-Cysteine-S-sulfate	C3 H7 N O5 S2	Full match	Full match	No results	No results	Full match	Full match	-0.58	200.976	201.984	1.852	9.05924e+07	1	1	0	91.8	41.4			4	8	3	Multiple matches found	DDA for preferred ion	[M+H]+1
	FALSE	L-Cysteine-S-sulfate	C3 H7 N O5 S2	No match	Invalid mass	No results	No results	No match	No results	6.92	200.978	201.985	13.007	251656	4	1	0	52.4	7.6			2	28	11	No matches found	DDA for preferred ion	[M+H]+1
	FALSE	Ethyl (2Z)-(3-methyl-4-oxo-1,3-thiazolidin-2-ylidene)acetate	C8 H11 N O3 S	No results	Invalid mass	No results	No results	Full match	No results	-0.49	201.046	202.053	1.348	3.73218e+06	2	1	0			33.2		3	16	6	No matches found	DDA for preferred ion	[M+H]+1
	FALSE	MFCD00167991	C8 H15 N O3 Si	No results	No results	No results	No results	Full match	No results	-0.2	201.082	202.089	3.562	7.89825e+06	8	0	0					2	1	0	No matches found	No MS2	[M+H]+1
	FALSE		C5 H14 Cl P3	Full match	No results	No results	No results	No match	No results	-2.45	201.999	203.006	8.837	3.38678e+07	5	0	0					2	17	6	No matches found	DDA for preferred ion	[M+H]+1
	FALSE		C2 H7 N2 O7 P	Full match	No results	No results	No results	No match	No results	0.84	201.999	203.007	6.158	7.467e+08	5	0	0					3	14	5	No matches found	DDA for preferred ion	[M+H]+1
	FALSE	Cyclopentyl 2-bromopropanoate	C8 H13 Br O2	No results	No results	No results	No results	Full match	No results	-0.26	220.01	203.007	6.276	7.78293e+08	5	0	0					4	4	1	No matches found	DDA for preferred ion	[M+H-H2O]+1
	FALSE		C2 H7 N2 O7 P	Full match	No results	No results	No results	No match	No results	1.5	201.999	203.007	7.136	8.87319e+07	5	0	0					2	21	8	No matches found	DDA for preferred ion	[M+H]+1
	FALSE		C4 H13 O3 P3	Full match	No results	No results	No results	No match	No results	0.6	202.008	203.015	6.856	8.27987e+06	1	0	0					4	15	4	No matches found	DDA for preferred ion	[M+H]+1
	FALSE		C4 H13 O3 P3	Full match	No results	No results	No results	No match	No results	0.83	202.008	203.015	6.955	8.27987e+06	1	0	0					3	9	2	No matches found	DDA for preferred ion	[M+H]+1
	FALSE		C3 H2 N6 O5	Full match	No results	No results	No results	No match	No results	-3.07	202.008	203.015	6.751	8.27987e+06	2	0	0					2	18	6	No matches found	DDA for preferred ion	[M+H]+1
	FALSE	[Similar to: 4-(2,3-dihydro-1,4-benzodioxin-2-yl)-6-(methylthio)-1,3,5-triazin-2-amine; ΔMass: -74.0535 Da]	C6 H7 N2 O4 P	Full match	Invalid mass	No results	No results	No match	No results	1.28	202.015	203.022	1.457	1.746e+06	1	3	0			33.4		2	28	11	No matches found	DDA for preferred ion	[M+H]+1
	FALSE	[Similar to: 4-(2,3-dihydro-1,4-benzodioxin-2-yl)-6-(methylthio)-1,3,5-triazin-2-amine; ΔMass: -74.0336 Da]	C6 H10 N4 S2	Full match	Invalid mass	No results	No match	No match	No match	-0.97	202.034	203.042	1.351	5.04087e+07	2	3	0			41.2		4	11	4	Single match found	DDA for preferred ion	[M+H]+1
	FALSE	[Similar to: 4-(2,3-dihydro-1,4-benzodioxin-2-yl)-6-(methylthio)-1,3,5-triazin-2-amine; ΔMass: -74.0336 Da]	C6 H10 N4 S2	Full match	Invalid mass	No results	No match	No match	No match	-1.06	202.034	203.042	1.504	1.43854e+08	2	3	0			35.4		4	9	3	Single match found	DDA for preferred ion	[M+H]+1
	FALSE			No results	No results	No results	No results	No results	No results		101.017	203.042	1.348	5.04087e+07	0	0	0					4	11	4	No matches found	DDA for preferred ion	[2M+H]+1
	FALSE	2-Methyl-3,4-dihydro-5H-naphtho[1,8-bc]thiophen-5-one	C12 H10 O S	No results	Invalid mass	No results	No results	Full match	No results	-0.23	202.045	203.052	2.547	7.11831e+09	4	20	0			60.3		4	4	1	No matches found	DDA for preferred ion	[M+H]+1
	FALSE	2-Hydroxy-1,4,6-trimethyl-1H-indole-3-diazonium	C11 H12 N3 O	No results	No results	No results	No results	Invalid mass	No results	-7.08	202.097	203.104	2.06	2.78196e+07	4	0	0					2	19	7	No matches found	DDA for preferred ion	[M+H]+1
	FALSE		C3 H10 N10 O	Full match	No results	No results	No results	No results	No results	3.75	202.105	203.112	3.776	837459	0	0	0					2	25	9	No matches found	No MS2	[M+H]+1
	FALSE	Methyl N~2~-acetyllysinate	C9 H18 N2 O3	No results	No results	No results	No results	Full match	No results	-1.31	202.131	203.139	1.894	9.38039e+06	14	0	0					4	22	5	No matches found	DDA for preferred ion	[M+H]+1
	FALSE		C2 H6 N O6 P S	Full match	No results	No results	No results	No match	No results	1.38	202.966	203.973	2.35	1.39117e+07	2	0	0					2	25	8	No matches found	DDA for preferred ion	[M+H]+1
	FALSE		C3 H2 N5 O2 P S	Full match	No results	No results	No results	No match	No results	-4.41	202.966	203.973	2.182	1.08513e+06	2	0	0					2	4	1	No matches found	DDA for preferred ion	[M+H]+1
	FALSE		C3 H10 N O5 P S	Full match	No results	No results	No results	No match	No results	4.6	203.003	204.01	6.25	2.43445e+07	2	0	0					4	16	6	No matches found	DDA for preferred ion	[M+H]+1
	FALSE		C5 H6 N3 O4 P	Full match	No results	No results	No results	No results	No results	-2.13	203.009	204.016	1.82	4.59682e+06	0	0	0					4	25	8	No matches found	DDA for preferred ion	[M+H]+1
	FALSE		C4 H7 N5 O P2	Full match	No results	No results	No results	No results	No results	0.35	203.013	204.02	6.592	1.01646e+06	0	0	0					3	15	5	No matches found	DDA for preferred ion	[M+H]+1
	FALSE	MFCD00035760	C7 H9 N O4 S	Full match	No results	No results	No results	Full match	No results	-4.68	203.024	204.032	5.582	2.81155e+07	3	0	0					2	8	3	No matches found	No MS2	[M+H]+1
	FALSE	Cystathionine ketimine	C7 H9 N O4 S	No results	No results	No results	No results	Full match	No results	-0.76	203.025	204.032	1.54	5.08497e+07	3	0	0					4	7	2	No matches found	DDA for preferred ion	[M+H]+1
	FALSE	MFCD00035760	C7 H9 N O4 S	No results	No results	No results	No results	Full match	No results	-0.63	203.025	204.032	1.353	2.46192e+07	3	0	0					4	15	4	No matches found	DDA for preferred ion	[M+H]+1
	FALSE		C7 H9 N O6	Full match	No results	No results	No results	No match	No results	-4.04	203.042	204.05	1.354	3.71081e+06	3	0	0					2	3	1	No matches found	DDA for preferred ion	[M+H]+1
	FALSE	Indole-3-butyric acid	C12 H13 N O2	No results	Invalid mass	No results	No results	No match	No results	15.43	203.098	204.105	3.566	6.57546e+07	8	4	0	38.4	6.9			3	21	8	No matches found	DDA for preferred ion	[M+H]+1
	FALSE	Lethane	C9 H17 N O2 S	Full match	No results	No results	No results	Full match	No results	-1.11	203.098	204.105	3.289	1.74898e+07	4	0	0					4	25	8	No matches found	DDA for preferred ion	[M+H]+1
	FALSE	Lethane	C9 H17 N O2 S	Full match	No results	No results	No results	Full match	No results	-0.88	203.098	204.105	2.144	1.51625e+08	4	0	0					4	5	2	No matches found	DDA for preferred ion	[M+H]+1
	FALSE	Lethane	C9 H17 N O2 S	No results	No results	No results	No results	Full match	No results	-0.7	203.098	204.105	2.867	3.07886e+07	8	0	0					3	6	2	No matches found	DDA for preferred ion	[M+H]+1
	FALSE	Methyl 4-[(trimethylsilyl)oxy]-2-butynoate	C8 H14 O3 Si	No results	No results	No results	No results	Full match	No results	1.35	186.071	204.105	2.221	1.51625e+08	11	0	0					4	5	2	No matches found	DDA for preferred ion	[M+NH4]+1
A	FALSE	Crotamiton	C13 H17 N O	Full match	Full match	No results	No results	Full match	No results	-0.65	203.131	204.138	1.198	9.8048e+06	51	12	0	80.9	54.2			4	14	4	No matches found	DDA for preferred ion	[M+H]+1
	FALSE		C4 H6 N4 O2 P2	Full match	No results	No results	No results	No match	No results	1.21	203.997	205.004	6.219	1.08099e+08	2	0	0					4	17	7	No matches found	DDA for preferred ion	[M+H]+1
	FALSE		C7 H2 N O2 P	Full match	No results	No results	No results	No results	No results	4.36	162.983	205.017	7.171	7.48148e+07	0	0	0					2	0	0	No matches found	DDA for other ion	[M+ACN+H]+1
	FALSE			No results	No results	No results	No results	No results	No results		162.983	205.017	7.633	4.16434e+07	0	0	0					2	21	8	No matches found	DDA for other ion	[M+ACN+H]+1
	FALSE			No results	No results	No results	No results	No results	No results		162.983	205.017	7.697	5.82412e+07	0	0	0					2	21	8	No matches found	DDA for other ion	[M+ACN+H]+1
	FALSE		C7 H2 N O2 P	Invalid mass	No results	No results	No results	No results	No results	5.09	162.983	205.017	5.926	2.40322e+07	0	0	0					2	7	3	No matches found	DDA for other ion	[M+ACN+H]+1
	FALSE		C2 H5 N8 P S	Full match	No results	No results	No results	No match	No results	0.66	204.01	205.017	7.618	9.0051e+06	7	0	0					2	21	8	No matches found	DDA for preferred ion	[M+H]+1
	FALSE		C7 H10 O3 P2	Full match	No results	No results	No results	No match	No results	-3.37	204.01	205.017	5.552	2.32187e+07	1	0	0					2	20	7	No matches found	DDA for preferred ion	[M+H]+1
	FALSE	[Similar to: N'-(2-chloro-6-fluorobenzoyl)-5-(3,5-dimethylisoxazol-4-yl)-3-methylisoxazole-4-carbohydrazide; ΔMass: -188.0194 Da]	C5 H8 N4 O5	Full match	Invalid mass	No results	No results	No match	No results	-0.45	204.049	205.057	2.549	8.20617e+07	2	9	0			34.3		3	5	2	No matches found	DDA for preferred ion	[M+H]+1
	FALSE	hydrazodiisobutyronitrile	C8 H14 N4	Full match	No results	No results	No results	Full match	No results	3.18	166.122	205.086	10.425	237475	4	0	0					2	10	4	No matches found	DDA for preferred ion	[M+K]+1
	FALSE	2-Ethyl-4-(2-hydroxyethyl)-2-methyl-1,3,4-thiadiazinan-5-one	C8 H16 N2 O2 S	Full match	No results	No results	No results	Not the top hit	No results	-0.95	204.093	205.1	5.478	1.98705e+07	21	0	0					4	29	8	No matches found	DDA for preferred ion	[M+H]+1
	FALSE	phenylnaphthalene	C16 H12	No results	No results	No results	No results	Full match	No results	-3.91	204.093	205.1	7.524	431855	21	0	0					2	5	2	No matches found	DDA for preferred ion	[M+H]+1
	FALSE	phenylnaphthalene	C16 H12	No results	No results	No results	No results	Full match	No results	-3.87	204.093	205.1	6.498	383661	21	0	0					2	10	4	No matches found	DDA for preferred ion	[M+H]+1
	FALSE	phenylnaphthalene	C16 H12	No results	No results	No results	No results	Full match	No results	-2.67	204.093	205.1	7.3	145295	21	0	0					2	19	7	No matches found	DDA for preferred ion	[M+H]+1
	FALSE	4-Benzylideneamino-4H-1,2,4-triazole	C9 H8 N4	No results	No results	No results	No results	Full match	No results	-0.8	172.075	205.108	3.791	837459	4	0	0					2	4	1	No matches found	DDA for preferred ion	[M+H+MeOH]+1
	FALSE	1-Butoxy-1,1,2,2,2-pentamethyldisilane	C9 H24 O Si2	No results	No results	No results	No results	Full match	No results	3.73	204.137	205.145	0.968	5.61231e+06	6	0	0					2	22	8	No matches found	DDA for preferred ion	[M+H]+1
	FALSE		C2 H7 Cl N P3 S	Full match	No results	No results	No results	No match	No results	1.74	204.92	205.928	2.702	3.67709e+07	3	0	0					3	29	8	No matches found	DDA for preferred ion	[M+H]+1
	FALSE			No results	No results	No results	No results	No results	No results		409.89	205.952	6.908	1.8675e+07	0	0	0					3	24	8	No matches found	DDA for other ion	[M+2H]+2
	FALSE		C3 H N3 O4 P2	Full match	No results	No results	No results	No results	No results	4.66	204.945	205.952	6.908	1.81781e+07	0	0	0					4	23	6	No matches found	DDA for preferred ion	[M+H]+1
	FALSE			No results	No results	No results	No results	No results	No results		204.945	205.953	6.69	795431	0	0	0					2	17	6	No matches found	No MS2	[M+H]+1
	FALSE		C2 H2 N5 O4 P S	Full match	No results	No results	No results	No match	No results	-2.65	222.956	205.953	6.927	1.81781e+07	1	0	0					4	24	7	No matches found	DDA for preferred ion	[M+H-H2O]+1
	FALSE			No results	No results	No results	No results	No results	No results		409.891	205.953	7.726	288874	0	0	0					3	26	10	No matches found	No MS2	[M+2H]+2
	FALSE		C5 H4 N2 O16 P2	Full match	No results	No results	No results	No results	No results	-3.33	409.902	205.958	6.96	9.52174e+06	0	0	0					2	10	3	No matches found	DDA for other ion	[M+2H]+2
	FALSE	Chloramben	C7 H5 Cl2 N O2	No match	Invalid mass	No results	No results	No results	No results	17.47	204.973	205.981	1.516	5.24428e+07	0	1	0	32.4	32.4			4	9	3	No matches found	DDA for preferred ion	[M+H]+1
	FALSE	[Similar to: 1-(4,5-dihydro-1H-imidazol-2-yl)-3,5-dimethyl-1H-pyrazole hydrobromide; ΔMass: -0.1594 Da]	C H2 N4 P2 S	Full match	Invalid mass	No results	No results	No match	No results	-4.39	163.947	205.981	1.342	4.96762e+07	6	2	0			32		4	12	3	No matches found	DDA for preferred ion	[M+ACN+H]+1
	FALSE		C3 H5 N5 P2 S	Full match	No results	No results	No results	No results	No results	-3.03	204.973	205.981	1.336	4.96762e+07	0	0	0					4	12	3	No matches found	DDA for preferred ion	[M+H]+1
	FALSE	5-(2-Thienyl)nicotinic acid	C10 H7 N O2 S	No match	Invalid mass	No results	No results	No match	No results	-380503	127.009	206.03	1.265	5.52288e+08	9	1	0	31.8	32.3			4	9	4	No matches found	DDA for other ion	[M+DMSO+H]+1
	FALSE	5-(2-Thienyl)nicotinic acid	C10 H7 N O2 S	No match	Invalid mass	No results	No results	No match	No results	15.98	205.023	206.03	1.268	5.52288e+08	2	1	0	31.8	32.3			4	9	4	No matches found	DDA for preferred ion	[M+H]+1
A	FALSE	D-Panthenol	C9 H19 N O4	Full match	Full match	No results	No results	Full match	Full match	-0.75	205.131	206.139	5.336	7.83746e+06	4	2	0	35.2	33			4	4	1	Single match found	DDA for preferred ion	[M+H]+1
	FALSE	DIBROMOCHLOROMETHANE	C H Br2 Cl	Full match	No results	No results	No results	Full match	No results	-1.13	205.813	206.82	2.785	1.24574e+06	1	0	0					2	3	1	No matches found	DDA for preferred ion	[M+H]+1
	FALSE	DIBROMOCHLOROMETHANE	C H Br2 Cl	No results	No results	No results	No results	Full match	No results	-1.02	205.813	206.82	2.517	4.25775e+06	1	0	0					2	2	1	No matches found	DDA for preferred ion	[M+H]+1
	FALSE	DIBROMOCHLOROMETHANE	C H Br2 Cl	No results	No results	No results	No results	Full match	No results	-0.43	205.813	206.821	2.71	2.94607e+06	1	0	0					2	26	10	No matches found	DDA for preferred ion	[M+H]+1
	FALSE			No results	No results	No results	No results	No results	No results		205.878	206.886	5.387	2.58046e+08	0	0	0					4	6	2	No matches found	DDA for preferred ion	[M+H]+1
	FALSE			No results	No results	No results	No results	No results	No results		205.878	206.886	5.018	4.77918e+07	0	0	0					3	9	3	No matches found	DDA for preferred ion	[M+H]+1
	FALSE		C H2 Cl2 N2 P2 S	Full match	No results	No results	No results	No results	No results	-2.95	205.878	206.886	2.982	1.81874e+07	0	0	0					4	25	7	No matches found	DDA for preferred ion	[M+H]+1
	FALSE		C8 H2 N2 O5	Full match	No results	No results	No results	No match	No results	-3.75	205.996	207.003	5.317	1.35564e+07	1	0	0					4	29	13	No matches found	DDA for preferred ion	[M+H]+1
	FALSE		C6 H3 N6 O P	Full match	No results	No results	No results	No results	No results	-3.28	206.01	207.017	7.323	4.72009e+06	0	0	0					2	15	5	No matches found	No MS2	[M+H]+1
	FALSE		C3 H4 N O5 P	Full match	No results	No results	No results	No results	No results	4.14	164.983	207.017	7.873	5.08249e+06	0	0	0					2	12	4	No matches found	No MS2	[M+ACN+H]+1
	FALSE	[Similar to: Azilsartan; ΔMass: -250.1334 Da]	C6 H3 N6 O P	Full match	Invalid mass	No results	No results	No match	No results	-3.07	206.01	207.017	6.074	3.05487e+07	1	2	0			33.3		2	11	4	No matches found	DDA for preferred ion	[M+H]+1
	FALSE		C6 H3 N6 O P	Full match	No results	No results	No results	No match	No results	-3.06	206.01	207.017	7.872	8.5034e+06	1	0	0					2	12	4	No matches found	No MS2	[M+H]+1
	FALSE		C6 H3 N6 O P	Full match	No results	No results	No results	No match	No results	-2.74	206.01	207.017	7.685	2.89337e+06	1	0	0					2	2	1	No matches found	No MS2	[M+H]+1
	FALSE		C5 H7 N2 O5 P	Full match	No results	No results	No results	No match	No results	3.81	206.01	207.017	7.699	2.89337e+06	1	0	0					2	2	1	No matches found	No MS2	[M+H]+1
	FALSE		C6 H3 N6 O P	Full match	No results	No results	No results	No match	No results	-2.68	206.01	207.017	7.693	2.89337e+06	1	0	0					2	2	1	No matches found	No MS2	[M+H]+1
	FALSE	[Similar to: Azilsartan; ΔMass: -250.1333 Da]	C6 H3 N6 O P	Full match	Invalid mass	No results	No results	No match	No results	-2.68	206.01	207.017	5.803	3.05487e+07	1	2	0			33.3		2	8	3	No matches found	DDA for preferred ion	[M+H]+1
	FALSE		C3 H4 N O5 P	Invalid mass	No results	No results	No results	No results	No results	5	164.984	207.017	6.12	3.05487e+07	0	0	0					2	28	11	No matches found	No MS2	[M+ACN+H]+1
	FALSE		C6 H3 N6 O P	Full match	No results	No results	No results	No match	No results	-2.52	206.01	207.017	2.284	1.84825e+08	1	0	0					3	13	5	No matches found	DDA for preferred ion	[M+H]+1
	FALSE		C6 H3 N6 O P	Full match	No results	No results	No results	No match	No results	-2.21	206.01	207.017	7.361	4.72009e+06	1	0	0					2	11	4	No matches found	No MS2	[M+H]+1
	FALSE		C6 H3 N6 O P	Full match	No results	No results	No results	No match	No results	-1.72	206.01	207.018	7.858	8.5034e+06	1	0	0					3	15	5	No matches found	No MS2	[M+H]+1
	FALSE		C6 H3 N6 O P	Full match	No results	No results	No results	No match	No results	-1.57	206.01	207.018	6.445	3.91132e+07	1	0	0					2	22	8	No matches found	No MS2	[M+H]+1
	FALSE	Pyridafol	C10 H7 Cl N2 O	No match	Invalid mass	No results	No results	No match	No match	-10.59	206.023	207.03	1.267	7.17595e+06	14	1	0	35.8	21			4	9	3	Single match found	DDA for preferred ion	[M+H]+1
	FALSE		C2 H7 N8 P S	Full match	No results	No results	No results	No match	No results	-0.69	206.025	207.032	2.19	6.39028e+06	12	0	0					2	11	4	No matches found	No MS2	[M+H]+1
	FALSE	Indolylmethylthiohydroximate	C10 H10 N2 O S	Full match	Invalid mass	No results	No results	Partial match	Full match	-0.62	206.051	207.059	1.332	7.41183e+06	30	6	0			31.5		3	6	2	Single match found	DDA for preferred ion	[M+H]+1
	FALSE		C7 H21 N4 O2 P	Full match	No results	No results	No results	No match	No match	3.69	224.141	207.138	0.758	2.38953e+07	79	0	0					4	27	10	Multiple matches found	DDA for preferred ion	[M+H-H2O]+1
A	FALSE	Triethylene glycol monobutyl ether	C10 H22 O4	Full match	Full match	No results	No results	Full match	No results	-0.73	206.152	207.159	1.348	5.49571e+07	8	7	0	87.9	63.5	31.5		4	9	3	No matches found	DDA for preferred ion	[M+H]+1
	FALSE		C8 H23 N4 P	Full match	No results	No results	No results	No match	No results	4.05	206.167	207.174	1.21	4.10024e+06	110	0	0					2	18	6	No matches found	DDA for preferred ion	[M+H]+1
	FALSE		C4 H2 Br N S2	Full match	No results	No results	No results	No results	No results	3.22	206.882	207.889	5.373	5.42706e+06	0	0	0					4	10	3	No matches found	DDA for preferred ion	[M+H]+1
	FALSE	[Similar to: N1-tricyclo[5.2.1.0~2,6~]dec-4-en-8-yl-2-(4-hydroxy-3-methoxybenzylidene)hydrazine-1-carbothioamide; ΔMass: -150.1780 Da]	C7 H N3 O3 S	Full match	Invalid mass	No results	No results	No results	No results	-3.75	206.973	207.98	5.29	3.57052e+07	0	14	0			33.2		4	8	2	No matches found	DDA for preferred ion	[M+H]+1
	FALSE		C6 H9 N O S3	Full match	No results	No results	No results	No match	No results	-0.6	206.984	207.992	1.341	1.67649e+07	2	0	0					2	22	7	No matches found	DDA for preferred ion	[M+H]+1
	FALSE		C8 H6 N3 O2 P	Full match	No results	No results	No results	No match	No results	-4.94	207.019	208.026	1.336	6.58916e+06	1	0	0					4	22	6	No matches found	DDA for preferred ion	[M+H]+1
	FALSE		C7 H6 N5 O P	Full match	No results	No results	No results	No match	No results	4.62	207.032	208.039	6.835	3.08479e+07	1	0	0					4	8	2	No matches found	DDA for preferred ion	[M+H]+1
	FALSE		C7 H15 N O2 P2	Full match	No results	No results	No results	No match	No results	-0.76	207.058	208.065	1.343	2.25335e+06	3	0	0					2	16	6	No matches found	DDA for preferred ion	[M+H]+1
	FALSE	Methyl N,S-bis(2,6-difluorobenzoyl)cysteinate	C18 H13 F4 N O4 S	No results	No results	No results	No results	Full match	No results	-2.38	415.049	208.532	2.196	6.39028e+06	1	0	0					2	11	4	No matches found	No MS2	[M+2H]+2
	FALSE			No results	No results	No results	No results	No results	No results		207.877	208.884	5.383	5.58409e+07	0	0	0					4	6	2	No matches found	DDA for preferred ion	[M+H]+1
	FALSE		C4 H6 N2 O4 P2	Full match	No results	No results	No results	No results	No results	-2.72	207.98	208.987	1.347	4.40084e+06	0	0	0					4	11	3	No matches found	DDA for preferred ion	[M+H]+1
	FALSE		C8 H9 N4 O P	Full match	No results	No results	No results	No match	No results	2.99	208.052	209.059	7.006	383999	10	0	0					2	21	8	No matches found	No MS2	[M+H]+1
	FALSE	Dambonitol	C8 H16 O6	Full match	Invalid mass	No results	No results	Full match	No results	-1.09	208.094	209.102	1.687	3.3946e+06	8	4	0			31.1		2	4	1	No matches found	DDA for preferred ion	[M+H]+1
	FALSE	Ethyl hexopyranoside	C8 H16 O6	Full match	No results	No results	No results	Full match	No results	-0.72	208.095	209.102	1.391	9.60293e+06	8	0	0					2	6	2	No matches found	No MS2	[M+H]+1
	FALSE	(8E,10Z)-8,10-Tetradecadienal	C14 H24 O	Full match	Invalid mass	No results	No results	Full match	No results	-0.61	208.183	209.19	1.227	1.17081e+07	55	7	0			43.4		4	17	4	No matches found	DDA for preferred ion	[M+H]+1
	FALSE		C3 H6 N3 O2 P3	Full match	No results	No results	No results	No results	No results	-1.77	208.967	209.974	18.312	300456	0	0	0					3	26	8	No matches found	DDA for preferred ion	[M+H]+1
	FALSE	[Similar to: N-1-{[4-(2,6-Dicyanophenyl)piperazino](methylthio)methylidene}benzene-1-sulfonamide; ΔMass: -216.1171 Da]	C4 H3 N O9	Full match	Invalid mass	No results	No results	No results	No results	0.88	208.981	209.988	3.185	1.7298e+07	0	6	0			37.9		4	27	10	No matches found	DDA for preferred ion	[M+H]+1
	FALSE			No results	No results	No results	No results	No results	No results		167.954	209.988	1.614	2.10698e+06	0	0	0					2	8	3	No matches found	DDA for preferred ion	[M+ACN+H]+1
	FALSE		C4 H8 Br N3 O2	Full match	No results	No results	No results	No results	No results	4.93	208.981	209.988	1.598	1.45865e+06	0	0	0					2	8	3	No matches found	DDA for preferred ion	[M+H]+1
	FALSE	[Similar to: N-1-{[4-(2,6-Dicyanophenyl)piperazino](methylthio)methylidene}benzene-1-sulfonamide; ΔMass: -257.1435 Da]		No results	Invalid mass	No results	No results	No results	No results		167.955	209.988	3.189	1.7298e+07	0	6	0			37.9		4	27	10	No matches found	DDA for other ion	[M+ACN+H]+1
	FALSE	5,7-Dimethylpyrimido[4,5-e][1,2,4]triazine-3,6,8(2H,5H,7H)-trione	C7 H7 N5 O3	Full match	No results	No results	No results	Full match	No results	-2.68	209.054	210.062	1.294	2.69586e+06	6	0	0					4	27	9	No matches found	DDA for preferred ion	[M+H]+1
	FALSE		C2 H6 O5 P2	Full match	No results	No results	No results	No match	No results	2.64	171.97	210.933	8.064	9.92079e+06	1	0	0					2	21	8	No matches found	DDA for preferred ion	[M+K]+1
	FALSE		C H N4 O3 P3	Full match	No results	No results	No results	No results	No results	-3.73	209.925	210.933	8.04	9.92079e+06	0	0	0					2	21	8	No matches found	No MS2	[M+H]+1
	FALSE		C4 H9 N2 O2 P3	Full match	No results	No results	No results	No results	No results	1.29	209.988	210.995	6.877	3.40742e+06	0	0	0					3	27	8	No matches found	DDA for preferred ion	[M+H]+1
	FALSE	1-(4-Amino-1,2,5-oxadiazol-3-yl)-5-methyl-1H-1,2,3-triazole-4-carboxylic acid	C6 H6 N6 O3	Full match	No results	No results	No results	Full match	No results	0.28	210.05	211.057	2.479	594484	5	0	0					2	11	4	No matches found	No MS2	[M+H]+1
	FALSE	Coniferylaldehyde	C10 H10 O3	Full match	No results	No results	No results	Partial match	Full match	-1.14	178.063	211.096	1.327	6.79958e+06	81	0	0					2	12	4	Single match found	DDA for preferred ion	[M+H+MeOH]+1
	FALSE	N4-Phosphoagmatine	C5 H15 N4 O3 P	Full match	Invalid mass	No results	No match	Partial match	Not the top hit	4.3	210.089	211.096	1.317	6.79958e+06	2	7	0			42.9		3	12	4	Multiple matches found	DDA for preferred ion	[M+H]+1
	FALSE		C6 H N3 S3	Full match	No results	No results	No results	No results	No results	-0.53	210.933	211.94	5.528	8.96385e+06	0	0	0					4	27	7	No matches found	No MS2	[M+H]+1
	FALSE	[Similar to: Ethyl [(1S,4S,5S)-5-isopropyl-2-methyl-4-{[(phenylsulfonyl)amino]methyl}-2-cyclohexen-1-yl]acetate; ΔMass: -182.0685 Da]	C6 H13 N9	Full match	Invalid mass	No results	No results	No results	No results	-2.52	211.129	212.136	17.459	1.0163e+06	0	3	0			35.4		2	5	2	No matches found	DDA for preferred ion	[M+H]+1
	FALSE	3,3-Diphenylpropylamine	C15 H17 N	No results	No results	No results	No results	Full match	No results	-0.42	211.136	212.143	8.52	1.56282e+06	26	0	0					3	23	8	No matches found	No MS2	[M+H]+1
	FALSE	Dodecahydro-1-oxa-9a-azaanthracen-9-ol	C12 H21 N O2	Full match	No results	No results	No results	Full match	No results	-0.72	211.157	212.164	1.349	6.45036e+06	15	0	0					4	26	6	No matches found	DDA for preferred ion	[M+H]+1
	FALSE			No results	No results	No results	No results	No results	No results		211.439	212.446	7.865	2.06147e+06	0	0	0					2	18	6	No matches found	No MS2	[M+H]+1
	FALSE			No results	No results	No results	No results	No results	No results		211.844	212.852	5.377	8.59459e+08	0	0	0					4	11	4	No matches found	DDA for preferred ion	[M+H]+1
	FALSE			No results	No results	No results	No results	No results	No results		211.844	212.852	3.395	8.59576e+08	0	0	0					3	18	6	No matches found	DDA for preferred ion	[M+H]+1
	FALSE			No results	No results	No results	No results	No results	No results		211.844	212.852	4.943	1.26055e+09	0	0	0					4	24	10	No matches found	DDA for preferred ion	[M+H]+1
	FALSE		C9 H6 Cl O2 P	Full match	No results	No results	No results	No results	No results	-4.42	211.978	212.986	6.606	7.06222e+06	0	0	0					4	29	11	No matches found	No MS2	[M+H]+1
	FALSE		C2 H7 N4 O2 P3	Full match	No results	No results	No results	No results	No results	1.32	211.978	212.986	3.202	1.57414e+07	0	0	0					4	24	8	No matches found	DDA for preferred ion	[M+H]+1
	FALSE			No results	No results	No results	No results	No results	No results		424.876	213.445	3.665	273279	0	0	0					2	16	6	No matches found	No MS2	[M+2H]+2
	FALSE			No results	No results	No results	No results	No results	No results		212.849	213.856	5.422	3.98994e+06	0	0	0					2	18	6	No matches found	No MS2	[M+H]+1
	FALSE		C7 H4 Cl N3 O S	Full match	No results	No results	No results	No match	No results	-4.56	212.975	213.983	6.048	2.63737e+06	1	0	0					2	13	4	No matches found	No MS2	[M+H]+1
	FALSE	[Similar to: N-Butylbenzenesulfonamide; ΔMass: -0.1069 Da]	C7 H4 Cl N3 O S	Full match	Invalid mass	No results	No results	No match	No results	-4.33	212.975	213.983	3.187	3.88734e+08	1	16	0			45.6		4	22	7	No matches found	DDA for preferred ion	[M+H]+1
	FALSE		C8 H5 Cl N O2 P	Full match	No results	No results	No results	No match	No results	3.81	212.975	213.983	6.816	1.79826e+06	1	0	0					2	7	2	No matches found	No MS2	[M+H]+1
A	FALSE	Resorufin	C12 H7 N O3	Full match	Full match	No results	No results	Full match	No results	-0.71	213.042	214.05	1.337	7.27522e+08	9	3	0	96.3	9.8	56		4	6	1	No matches found	DDA for preferred ion	[M+H]+1
	FALSE	N-Butylbenzenesulfonamide	C10 H15 N O2 S	Full match	No results	No results	No results	Full match	No results	-1.34	213.082	214.089	1.106	4.79794e+08	9	0	0					3	14	4	No matches found	No MS2	[M+H]+1
A	FALSE	N-Butylbenzenesulfonamide	C10 H15 N O2 S	Full match	Full match	No results	No results	Full match	No results	-0.9	213.082	214.089	1.134	4.74154e+08	9	6	0	86.5	82.3	39		3	13	4	No matches found	DDA for preferred ion	[M+H]+1
	FALSE	34a-Deoxy-rifamycinW	C35 H45 N O10	No results	No results	No results	Partial match	Partial match	Full match	-0.82	639.304	214.109	3.465	1.13387e+07	5	0	0					2	13	5	Single match found	No MS2	[M+3H]+3
	FALSE	C7-HSL	C11 H19 N O3	No results	Invalid mass	No results	No results	Full match	No results	-0.76	213.136	214.144	2.01	6.57339e+06	27	15	0			47.4		3	13	4	No matches found	DDA for preferred ion	[M+H]+1
A	FALSE	1-Tetradecylamine	C14 H31 N	Full match	Full match	No results	No results	Full match	No results	-0.63	213.246	214.253	1.437	1.89062e+08	11	1	0	78.4	8.9			4	6	3	No matches found	DDA for preferred ion	[M+H]+1
	FALSE		C15 H4 N5 O P3 S2	Full match	No results	No results	No results	No match	No results	0.8	426.907	214.461	6.871	7.8132e+06	1	0	0					4	11	3	No matches found	DDA for other ion	[M+2H]+2
	FALSE			No results	No results	No results	No results	No results	No results		175.887	214.85	4.886	2.72862e+08	0	0	0					4	13	4	No matches found	DDA for preferred ion	[M+K]+1
	FALSE			No results	No results	No results	No results	No results	No results		213.842	214.85	5.374	1.76825e+08	0	0	0					4	11	3	No matches found	DDA for preferred ion	[M+H]+1
	FALSE			No results	No results	No results	No results	No results	No results		175.887	214.85	5.371	1.76825e+08	0	0	0					4	11	3	No matches found	DDA for preferred ion	[M+K]+1
	FALSE			No results	No results	No results	No results	No results	No results		213.843	214.85	4.947	2.72862e+08	0	0	0					4	13	4	No matches found	DDA for preferred ion	[M+H]+1
	FALSE		C3 H6 N2 O3 S3	Full match	No results	No results	No results	No match	No results	-0.71	213.954	214.961	1.494	6.27092e+07	1	0	0					4	27	7	No matches found	DDA for preferred ion	[M+H]+1
	FALSE		C4 H8 Cl N2 O2 P S	Full match	No results	No results	No results	No match	No results	-3.04	213.973	214.98	2.667	485048	3	0	0					3	8	2	No matches found	DDA for preferred ion	[M+H]+1
	FALSE		C3 H7 Cl N4 O S2	Full match	No results	No results	No results	No results	No results	4.2	213.976	214.983	2.266	4.21633e+07	0	0	0					3	23	9	No matches found	DDA for preferred ion	[M+H]+1
	FALSE		C7 H3 Cl N2 O4	Full match	No results	No results	No results	No results	No results	3.16	213.979	214.986	3.203	1.95397e+07	0	0	0					4	21	6	No matches found	DDA for preferred ion	[M+H]+1
	FALSE		C8 H11 O2 P3	Full match	No results	No results	No results	No results	No results	1.41	231.998	214.994	1.293	1.62493e+06	0	0	0					4	27	7	No matches found	DDA for other ion	[M+H-H2O]+1
	FALSE		C5 H8 N6 P2	Full match	No results	No results	No results	No results	No results	-3.77	214.028	215.035	3.63	1.97047e+07	0	0	0					2	19	7	No matches found	DDA for preferred ion	[M+H]+1
	FALSE	NP-016668	C10 H12 N2 O	No match	Invalid mass	No results	No results	No match	No results	215538	214.05	215.057	1.337	2.60765e+08	2	3	0	61.6	8.1			4	10	3	No matches found	DDA for preferred ion	[M+H]+1
	FALSE	4-oxo-5-phenylpentanoic acid	C11 H12 O3	No match	Invalid mass	No results	No results	No match	No results	114438	214.06	215.067	1.345	3.58586e+06	5	1	0	32.2	48.4			3	28	10	No matches found	DDA for preferred ion	[M+H]+1
	FALSE	Dibenzyl sulfide	C14 H14 S	Full match	No results	No results	No results	Full match	No results	1.35	214.082	215.089	18.153	4.15895e+06	10	0	0					2	14	5	No matches found	No MS2	[M+H]+1
	FALSE	1,3-Diallyltetramethyldisiloxane	C10 H22 O Si2	No results	No results	No results	No results	Full match	No results	-2.21	214.12	215.128	16.341	332918	37	0	0					2	11	4	No matches found	DDA for other ion	[M+H]+1
	FALSE	3-Cyclohexyl-1,1-diethylthiourea	C11 H22 N2 S	No results	No results	No results	No results	Full match	No results	-0.66	214.15	215.157	4.602	788407	1	0	0					2	7	2	No matches found	No MS2	[M+H]+1
	FALSE		C7 H7 Br N P	Full match	No results	No results	No results	No results	No results	-4.45	214.949	215.956	2.143	8.60902e+06	0	0	0					2	8	3	No matches found	DDA for preferred ion	[M+H]+1
	FALSE		C4 H N5 O4 S	Full match	No results	No results	No results	No results	No results	4.72	214.976	215.983	2.82	2.30927e+08	0	0	0					2	23	8	No matches found	DDA for preferred ion	[M+H]+1
	FALSE	6-Phenoxynicotinic acid	C12 H9 N O3	No match	Invalid mass	No results	No results	No match	No match	-11.35	215.056	216.063	6.965	1.63839e+07	4	2	0	49.3	52.9	47.5		4	11	3	Single match found	DDA for preferred ion	[M+H]+1
A	FALSE	6-Phenoxynicotinic acid	C12 H9 N O3	No match	Full match	No results	No results	Partial match	No results	0.04	215.058	216.066	1.543	1.16681e+07	10	1	0	49.7	53			2	18	6	No matches found	DDA for preferred ion	[M+H]+1
	FALSE		C2 H Cl2 N2 P3	Full match	No results	No results	No results	No results	No results	1.04	215.873	216.881	2.892	3.06239e+06	0	0	0					3	23	9	No matches found	DDA for preferred ion	[M+H]+1
	FALSE	[Similar to: Gemifloxacin; ΔMass: -173.1770 Da]	C2 H N8 O P S	Full match	Invalid mass	No results	No results	No match	No results	-1.28	215.973	216.98	2.329	2.12308e+06	1	1	0			31.7		3	22	6	No matches found	DDA for preferred ion	[M+H]+1
	FALSE			No results	No results	No results	No results	No results	No results		152.971	216.986	2.427	384404	0	0	0					2	11	4	No matches found	DDA for other ion	[M+ACN+Na]+1
	FALSE	[Similar to: Lipoxin A5; ΔMass: -134.2302 Da]	C3 H N6 O4 P	Full match	Invalid mass	No results	No results	No match	No results	-2.73	215.979	216.986	2.691	2.3639e+06	10	1	0			30.3		2	19	7	No matches found	DDA for preferred ion	[M+H]+1
	FALSE		C5 H5 N4 O2 P S	Full match	No results	No results	No results	No match	No results	4.18	215.988	216.995	6.662	2.70734e+08	2	0	0					4	30	14	No matches found	DDA for preferred ion	[M+H]+1
	FALSE		C5 H7 N4 P3	Full match	No results	No results	No results	No match	No results	-1.48	215.988	216.995	6.878	2.70734e+08	2	0	0					4	8	3	No matches found	DDA for preferred ion	[M+H]+1
	FALSE	8-Hydroxyalanylclavam	C8 H12 N2 O5	Full match	No results	No results	No results	Full match	No results	-1	216.074	217.082	4.647	2.84143e+07	5	0	0					4	28	12	No matches found	DDA for preferred ion	[M+H]+1
	FALSE	Trimethylsilyl (5-oxotetrahydro-2-furanyl)acetate	C9 H16 O4 Si	No results	No results	No results	No results	Full match	No results	-1.38	216.081	217.089	7.247	6.26528e+06	7	0	0					2	3	1	No matches found	No MS2	[M+H]+1
	FALSE	cealysin	C6 H12 N6 O3	Full match	No results	No results	No results	Full match	No results	-0.05	216.097	217.104	3.68	903805	2	0	0					2	18	6	No matches found	No MS2	[M+H]+1
	FALSE	cealysin	C6 H12 N6 O3	Full match	No results	No results	No results	Full match	No results	0.62	216.097	217.105	6.493	6.98828e+06	2	0	0					4	13	4	No matches found	No MS2	[M+H]+1
	FALSE	(4S,5S,8S,10R)-4,5,8-trihydroxy-10-methyl-3,4,5,8,9,10-hexahydro-2H-oxecin-2-one	C10 H16 O5	No match	Invalid mass	No results	No results	No match	No results	-189847	175.074	217.107	0.387	1.25876e+06	32	1	0	61.7	56.2			2	21	7	No matches found	DDA for other ion	[M+ACN+H]+1
	FALSE	N~2~-(4-Methylphenyl)-1,3,5-triazine-2,4,6-triamine	C10 H12 N6	No results	Invalid mass	No results	No results	Full match	No results	-1.02	216.112	217.119	2.193	1.17018e+08	2	6	0			36.9		3	11	4	No matches found	DDA for preferred ion	[M+H]+1
	FALSE	N~2~-(4-Methylphenyl)-1,3,5-triazine-2,4,6-triamine	C10 H12 N6	No results	No results	No results	No results	Full match	No results	-0.73	216.112	217.119	1.92	1.17018e+08	2	0	0					4	12	4	No matches found	DDA for preferred ion	[M+H]+1
	FALSE	1,1,3,4,4,6-Hexamethyltetralin	C16 H24	Full match	Invalid mass	No results	No results	Full match	No results	-0.64	216.188	217.195	1.273	1.60806e+06	16	5	0			35.8		2	14	5	No matches found	DDA for preferred ion	[M+H]+1
	FALSE		C5 H6 N3 O P3	Full match	No results	No results	No results	No match	No results	-3.53	216.972	217.979	6.829	1.8229e+09	2	0	0					3	24	7	No matches found	No MS2	[M+H]+1
	FALSE	4-AMINO-5-METHOXY-2-TOLUENESULFONIC ACID	C8 H11 N O4 S	Full match	Invalid mass	No results	No results	Full match	No results	-0.64	217.041	218.048	1.351	1.97249e+08	2	1	0			34.7		4	3	1	No matches found	DDA for preferred ion	[M+H]+1
	FALSE	4-hydroxy-5,8-dimethylquinoline-3-carboxylic acid	C12 H11 N O3	No match	Invalid mass	No results	No results	No match	No match	14.72	217.077	218.084	1.265	3.98588e+06	2	2	0	44.4	34.7			4	26	9	Single match found	DDA for preferred ion	[M+H]+1
	FALSE	4-DIMETHYLAMINO-2-(3-FLUOROPHENYL)PYRIMIDINE	C12 H12 F N3	No results	No results	No results	No results	Full match	No results	-4.36	217.101	218.108	1.895	3.08507e+06	4	0	0					2	2	1	No matches found	DDA for preferred ion	[M+H]+1
	FALSE	3-methyl-5-oxo-5-(4-toluidino)pentanoic acid	C13 H17 N O3	No match	Invalid mass	No results	No results	No match	No results	-76588.7	217.113	218.121	3.534	2.37634e+07	1	1	0	36.6	6.8			3	15	5	No matches found	DDA for preferred ion	[M+H]+1
	FALSE	2-Hexyl-4-thiazolidinecarboxylic acid	C10 H19 N O2 S	Full match	No results	No results	No results	Full match	No results	-0.82	217.113	218.121	1.992	1.17018e+08	1	0	0					4	8	2	No matches found	DDA for preferred ion	[M+H]+1
	FALSE	6-(3-Methylpiperidino)[1,2,4]triazolo[4,3-b]pyridazine	C11 H15 N5	No match	Invalid mass	No results	No results	No match	No match	-6.85	217.131	218.139	2.036	1.12672e+08	22	3	0	37.3	33.4			4	22	6	Multiple matches found	DDA for preferred ion	[M+H]+1
	FALSE	6-(3-Methylpiperidino)[1,2,4]triazolo[4,3-b]pyridazine	C11 H15 N5	No match	Invalid mass	No results	No results	No match	No match	-6.52	217.131	218.139	4.898	5.19656e+06	22	3	0	38.3	21.3			4	23	10	Multiple matches found	DDA for preferred ion	[M+H]+1
	FALSE	2-[2-(Octylamino)ethoxy]ethanol	C12 H27 N O2	Full match	No results	No results	No results	Full match	No results	-0.6	217.204	218.211	1.944	2.76578e+07	1	0	0					4	14	4	No matches found	DDA for preferred ion	[M+H]+1
	FALSE			No results	No results	No results	No results	No results	No results		217.852	218.86	5.301	1.71456e+07	0	0	0					4	6	2	No matches found	No MS2	[M+H]+1
	FALSE	3,4,5,6-Tetrachlorocyclohexene	C6 H6 Cl4	No results	No results	No results	No results	Full match	No results	3.44	217.923	218.931	6.602	352385	1	0	0					2	16	6	No matches found	DDA for preferred ion	[M+H]+1
	FALSE		C H2 N2 O11	Full match	No results	No results	No results	No match	No results	0.43	217.966	218.973	6.296	690099	8	0	0					2	12	4	No matches found	DDA for preferred ion	[M+H]+1
	FALSE			No results	No results	No results	No results	No results	No results		108.988	218.984	6.668	2.05556e+08	0	0	0					4	25	5	No matches found	DDA for preferred ion	[2M+H]+1
	FALSE		C4 H4 N4 O3 P2	Full match	No results	No results	No results	No results	No results	4.49	217.977	218.984	6.66	2.05556e+08	0	0	0					4	25	5	No matches found	DDA for preferred ion	[M+H]+1
	FALSE		C2 H7 N2 O6 P S	Full match	No results	No results	No results	No results	No results	2.83	217.977	218.984	6.151	2.43822e+08	0	0	0					2	2	1	No matches found	DDA for preferred ion	[M+H]+1
	FALSE		C8 H15 O2 P3	Full match	No results	No results	No results	No match	No results	1.51	236.029	219.026	1.339	2.92337e+06	2	0	0					3	28	12	No matches found	DDA for preferred ion	[M+H-H2O]+1
	FALSE		C5 H7 N4 O4 P	Full match	No results	No results	No results	No match	No results	2.6	218.021	219.028	6.629	1.69625e+07	2	0	0					4	12	3	No matches found	DDA for preferred ion	[M+H]+1
	FALSE		C7 H10 N2 O6	Full match	No results	No results	No results	No match	No results	-2.05	218.053	219.061	2.35	2.80777e+06	11	0	0					3	29	7	No matches found	DDA for preferred ion	[M+H]+1
	FALSE	MFCD00037215	C8 H14 N2 O5	Full match	No results	No results	No results	Full match	No results	1.15	218.091	219.098	6.642	1.8352e+06	10	0	0					4	25	8	No matches found	DDA for preferred ion	[M+H]+1
	FALSE	NP-020240	C14 H20 O3	No match	Invalid mass	No results	No results	No match	No results	-76270.1	218.131	219.138	1.577	4.0961e+06	92	1	0	68.8	8.4			2	29	11	No matches found	DDA for preferred ion	[M+H]+1
A	FALSE	Bis(2-butoxyethyl) ether	C12 H26 O3	Full match	Full match	No results	No results	Not the top hit	No results	-0.59	218.188	219.195	1.224	3.83228e+06	4	1	0	43.4	7.2			4	22	7	No matches found	DDA for preferred ion	[M+H]+1
	FALSE		C2 H4 N7 P3	Full match	No results	No results	No results	No results	No results	-0.33	218.974	219.981	6.439	226076	0	0	0					2	8	3	No matches found	DDA for preferred ion	[M+H]+1
	FALSE			No results	No results	No results	No results	No results	No results		100.977	219.988	6.848	6.5967e+07	0	0	0					4	24	7	No matches found	DDA for preferred ion	[2M+NH4]+1
	FALSE	N,N,2,5-Tetramethyl-3-thiophenesulfonamide	C8 H13 N O2 S2	Full match	Invalid mass	No results	No results	Full match	No results	-0.7	219.039	220.046	1.254	3.96354e+08	1	2	0			30		4	5	2	No matches found	DDA for preferred ion	[M+H]+1
	FALSE	2-(3-thienyl)acetamide	C6 H7 N O S	Full match	No results	No results	No results	Full match	No results	-0.62	141.025	220.046	1.257	3.96354e+08	17	0	0					4	5	2	No matches found	DDA for preferred ion	[M+DMSO+H]+1
	FALSE	2,3-Dimethyl-5,6-dithiabicyclo[2.1.1]hexane 5,5-dioxide	C6 H10 O2 S2	Full match	No results	No results	No results	Full match	No results	0.42	178.012	220.046	1.324	3.96354e+08	7	0	0					4	5	2	No matches found	DDA for other ion	[M+ACN+H]+1
	FALSE	trans-Zeatin	C10 H13 N5 O	No match	Invalid mass	No results	No match	No match	No match	-146171	187.084	220.118	1.502	3.40825e+07	30	1	0	33.8	32.7			4	7	2	Multiple matches found	DDA for other ion	[M+H+MeOH]+1
	FALSE	trans-Zeatin	C10 H13 N5 O	No match	Invalid mass	No results	No match	No match	No match	-6.91	219.111	220.118	1.502	3.409e+07	8	1	0	33.8	32.7			4	6	2	Single match found	DDA for preferred ion	[M+H]+1
	FALSE		C4 H14 N9 P	Full match	No results	No results	No match	No match	No match	-2.05	219.111	220.118	1.817	2.0829e+07	17	0	0					4	13	3	Single match found	DDA for preferred ion	[M+H]+1
	FALSE	N-Benzyl-N-butyl-1-butanamine	C15 H25 N	No results	No results	No results	No results	Full match	No results	-1.72	219.198	220.206	1.435	1.29448e+06	16	0	0					2	29	11	No matches found	DDA for preferred ion	[M+H]+1
	FALSE			No results	No results	No results	No results	No results	No results		219.556	220.563	6.819	332454	0	0	0					3	25	10	No matches found	No MS2	[M+H]+1
	FALSE		C6 H7 O3 P3	Full match	No results	No results	No results	No match	No results	0.84	219.961	220.969	6.179	351488	2	0	0					2	15	5	No matches found	DDA for preferred ion	[M+H]+1
	FALSE		C3 H9 O7 P S	Full match	No results	No results	No results	No match	No results	1.22	219.981	220.988	8.144	2.10439e+06	1	0	0					2	1	0	No matches found	No MS2	[M+H]+1
	FALSE		C7 H4 N6 O3	Full match	No results	No results	No results	No match	No results	-2.7	220.034	221.041	1.369	5.01572e+06	9	0	0					2	17	6	No matches found	DDA for preferred ion	[M+H]+1
	FALSE	(-)-Menthylacetate	C12 H22 O2	No results	No results	No results	No results	Partial match	Full match	-1.91	198.162	221.151	1.596	957629	183	0	0					2	8	3	Single match found	DDA for other ion	[M+Na]+1
	FALSE		C7 H12 Br N O2	Full match	No results	No results	No results	No results	No results	-0.61	221.005	222.012	6.416	148018	0	0	0					2	18	6	No matches found	No MS2	[M+H]+1
	FALSE		C4 H9 N5 P2 S	Full match	No results	No results	No results	No results	No results	-1.43	221.005	222.012	6.154	229764	0	0	0					3	29	9	No matches found	No MS2	[M+H]+1
	FALSE		C4 H9 N5 P2 S	Full match	No results	No results	No results	No results	No results	-1.11	221.005	222.012	6.245	315956	0	0	0					2	26	9	No matches found	No MS2	[M+H]+1
	FALSE		C7 H12 Br N O2	Full match	No results	No results	No results	No results	No results	1.19	221.005	222.013	6.606	714953	0	0	0					2	7	2	No matches found	No MS2	[M+H]+1
	FALSE		C6 H7 N O2 S2	Full match	No results	No results	No results	No results	No results	-0.75	188.992	222.025	1.326	9.31199e+06	0	0	0					4	30	8	No matches found	DDA for preferred ion	[M+H+MeOH]+1
	FALSE		C8 H7 N5 O3	Full match	No results	No results	No results	No match	No results	-2.72	221.054	222.062	1.542	4.04821e+07	2	0	0					4	14	5	No matches found	DDA for preferred ion	[M+H]+1
	FALSE		C H2 Cl O5 P3	Full match	No results	No results	No results	No results	No results	3.77	221.881	222.888	2.724	7.16044e+07	0	0	0					3	29	12	No matches found	DDA for preferred ion	[M+H]+1
	FALSE	2,6-Bis[(methylsulfanyl)methyl]tetrahydro-2H-thiopyran	C9 H18 S3	Full match	Invalid mass	No results	No results	Not the top hit	No match	-3.57	222.056	223.064	1.197	1.16977e+08	10	11	0			43.6		4	13	3	Multiple matches found	DDA for preferred ion	[M+H]+1
	FALSE	Methyl (2E)-3-(diethoxyphosphoryl)acrylate	C8 H15 O5 P	Full match	No results	No results	No results	Not the top hit	No results	-0.33	222.066	223.073	4.885	2.95885e+07	2	0	0					4	18	7	No matches found	No MS2	[M+H]+1
	FALSE	Methyl (2E)-3-(diethoxyphosphoryl)acrylate	C8 H15 O5 P	Full match	No results	No results	No results	Full match	No results	0.12	222.066	223.073	4.767	2.79992e+07	1	0	0					4	18	7	No matches found	No MS2	[M+H]+1
	FALSE	[Similar to: ethyl 2-{[2-(4-methoxyphenoxy)-5-nitrobenzoyl]amino}acetate; ΔMass: -151.9496 Da]	C8 H23 N4 O P	Full match	Invalid mass	No results	No results	No match	No match	3.79	222.162	223.169	0.889	2.54376e+07	103	5	0			38.4		2	2	1	Single match found	DDA for preferred ion	[M+H]+1
	FALSE		C3 H4 N3 O3 P3	Full match	No results	No results	No results	No results	No results	2.04	222.947	223.954	5.435	8.42888e+07	0	0	0					4	5	2	No matches found	DDA for preferred ion	[M+H]+1
	FALSE		C4 H6 N3 O4 P S	Full match	No results	No results	No results	No match	No results	-4.59	222.981	223.988	6.067	2.85473e+07	1	0	0					2	9	3	No matches found	DDA for preferred ion	[M+H]+1
	FALSE		C2 H3 N2 O4 P S	Invalid mass	No results	No results	No results	No match	No results	-5.68	181.954	223.988	7.472	1.88837e+08	2	0	0					2	0	0	No matches found	DDA for other ion	[M+ACN+H]+1
	FALSE		C2 H3 N2 O4 P S	Invalid mass	No results	No results	No results	No match	No results	-5.09	181.954	223.988	7.44	1.88837e+08	2	0	0					2	0	0	No matches found	DDA for other ion	[M+ACN+H]+1
	FALSE	3,4-Dichloro-5-methoxy-2(5H)-furanone	C5 H4 Cl2 O3	No results	No results	No results	No results	Full match	No results	2.91	181.954	223.988	7.453	1.88837e+08	2	0	0					2	0	0	No matches found	DDA for other ion	[M+ACN+H]+1
	FALSE		C2 H3 N2 O4 P S	Full match	No results	No results	No results	No match	No results	-4.47	181.954	223.988	6.235	9.8293e+07	2	0	0					2	3	1	No matches found	DDA for other ion	[M+ACN+H]+1
	FALSE		C2 H3 N2 O4 P S	Full match	No results	No results	No results	No match	No results	-3.77	181.954	223.988	7.392	1.88837e+08	2	0	0					2	0	0	No matches found	No MS2	[M+ACN+H]+1
	FALSE		C2 H3 N2 O4 P S	Full match	No results	No results	No results	No match	No results	-4.45	181.954	223.988	7.699	6.10073e+07	2	0	0					2	18	6	No matches found	DDA for other ion	[M+ACN+H]+1
	FALSE		C2 H3 N2 O4 P S	Full match	No results	No results	No results	No match	No results	-3.74	181.954	223.988	7.362	1.88837e+08	2	0	0					2	0	0	No matches found	No MS2	[M+ACN+H]+1
	FALSE		C2 H6 N7 O2 P S	Full match	No results	No results	No results	No match	No results	0.72	223.004	224.012	11.296	430345	3	0	0					3	23	9	No matches found	DDA for preferred ion	[M+H]+1
	FALSE		C2 H5 N7 O6	Full match	No results	No results	No results	No match	No results	-1.88	223.03	224.037	10.795	580307	15	0	0					3	16	6	No matches found	No MS2	[M+H]+1
	FALSE	Bucillamine	C7 H13 N O3 S2	Full match	No results	No results	No results	Full match	No results	-0.6	223.034	224.041	1.779	7.79043e+07	1	0	0					4	3	1	No matches found	DDA for preferred ion	[M+H]+1
	FALSE	1-(4-Chlorophenyl)-2-(1H-1,2,4-triazol-1-yl)ethanol	C10 H10 Cl N3 O	No results	No results	No results	No results	Full match	No results	-4.85	223.05	224.057	1.6	877667	10	0	0					2	15	5	No matches found	DDA for preferred ion	[M+H]+1
	FALSE		C7 H13 N O5 S	Full match	No results	No results	No results	No match	No results	-0.45	223.051	224.059	5.943	1.56384e+07	9	0	0					4	13	3	No matches found	DDA for preferred ion	[M+H]+1
	FALSE	[Similar to: 6-methoxy-4-(trifluoromethyl)nicotinamide; ΔMass: 3.0098 Da]	C5 H13 N5 O S2	Full match	Invalid mass	No results	No results	No match	No results	-1.89	223.056	224.063	1.193	1.69037e+07	1	3	0			30.5		4	11	3	No matches found	DDA for preferred ion	[M+H]+1
	FALSE		C7 H22 N5 O P	Full match	No results	No results	No results	No match	No results	3.12	223.157	224.164	1.93	3.0393e+06	24	0	0					4	26	9	No matches found	No MS2	[M+H]+1
	FALSE		C8 H5 N2 O2 P S	Full match	No results	No results	No results	No results	No results	0.45	223.981	224.988	10.199	1.28654e+07	0	0	0					2	2	1	No matches found	DDA for preferred ion	[M+H]+1
A	FALSE	4-[(4-chlorophenyl)thio]-3-methyl-1H-pyrazole	C10 H9 Cl N2 S	No match	Full match	No results	No results	No match	No results	1.48	224.018	225.025	1.327	8.97985e+06	5	1	0	36.7	33.3			4	13	4	No matches found	DDA for preferred ion	[M+H]+1
	FALSE	4-[(4-chlorophenyl)thio]-3-methyl-1H-pyrazole	C10 H9 Cl N2 S	No match	Invalid mass	No results	No results	No match	No results	80398.4	242.028	225.025	1.326	8.97985e+06	7	1	0	36.7	33.3			4	13	4	No matches found	DDA for other ion	[M+H-H2O]+1
	FALSE		C8 H14 Cl O3 P	Full match	No results	No results	No results	No match	No results	1.9	224.037	225.045	5.118	1.08337e+06	7	0	0					3	27	9	No matches found	No MS2	[M+H]+1
	FALSE	Arenediol	C6 H8 O2	Full match	No results	No results	No results	Partial match	Full match	-0.79	112.052	225.112	1.104	1.28606e+07	66	0	0					2	29	11	Multiple matches found	DDA for other ion	[2M+H]+1
	FALSE		C5 H8 N O7 P	Full match	No results	No results	No results	No results	No results	3.15	225.005	226.012	6.248	6.95372e+06	0	0	0					3	16	6	No matches found	DDA for preferred ion	[M+H]+1
	FALSE		C6 H12 N O2 P S2	Full match	No results	No results	No results	No results	No results	0.11	225.005	226.012	2.832	3.81949e+06	0	0	0					3	23	8	No matches found	No MS2	[M+H]+1
	FALSE		C6 H11 N O4 S2	Full match	No results	No results	No results	No match	No results	-0.76	225.013	226.02	4.564	1.07659e+08	8	0	0					4	26	7	No matches found	DDA for preferred ion	[M+H]+1
	FALSE		C6 H11 N O4 S2	Full match	No results	No results	No results	No match	No results	-0.47	225.013	226.02	5.043	1.13456e+08	1	0	0					4	13	4	No matches found	DDA for preferred ion	[M+H]+1
	FALSE		C4 H8 N3 O6 P	Full match	No results	No results	No results	No match	No results	1.75	225.015	226.023	6.641	2.12388e+07	1	0	0					3	14	5	No matches found	DDA for preferred ion	[M+H]+1
	FALSE	1,3-Dimethyl-8-nitro-1H-purine-2,6(3H,9H)-dione	C7 H7 N5 O4	Full match	No results	No results	No results	Full match	No results	3.38	225.051	226.058	5.635	2.56028e+06	3	0	0					2	21	8	No matches found	No MS2	[M+H]+1
	FALSE		C3 H3 N2 O6 P S	Full match	No results	No results	No results	No match	No results	-3.86	225.944	226.951	5.275	1.03351e+08	4	0	0					4	2	0	No matches found	DDA for preferred ion	[M+H]+1
	FALSE		C3 H3 N2 O6 P S	Full match	No results	No results	No results	No match	No results	-3.86	225.944	226.951	2.436	5.59669e+07	4	0	0					4	29	14	No matches found	DDA for preferred ion	[M+H]+1
	FALSE	Hedione	C13 H22 O3	No results	No results	No results	No results	Full match	No results	-1.09	226.157	227.164	8.03	625632	45	0	0					2	6	2	No matches found	DDA for other ion	[M+H]+1
	FALSE	1_8-Diazacyclotetradecane-2_9-dione	C12 H22 N2 O2	Full match	Invalid mass	No results	No results	Partial match	Full match	-0.75	226.168	227.175	1.977	5.58673e+07	20	4	0			42.3		4	27	6	Single match found	DDA for preferred ion	[M+H]+1
	FALSE	1_8-Diazacyclotetradecane-2_9-dione	C12 H22 N2 O2	Full match	No results	No results	No results	Partial match	Full match	-0.64	226.168	227.175	4.784	1.16333e+07	20	0	0					4	25	12	Single match found	DDA for preferred ion	[M+H]+1
	FALSE	MFCD00015270	C15 H33 N	Full match	No results	No results	No results	Full match	No results	-0.62	227.261	228.268	1.412	7.40708e+07	7	0	0					4	24	8	No matches found	No MS2	[M+H]+1
	FALSE	[Similar to: 1-{4-[(3,4-dichlorobenzyl)oxy]-2-hydroxy-3-methylphenyl}-3-(dimethylamino)prop-2-en-1-one; ΔMass: -151.2687 Da]	C H Br Cl3 P	Full match	Invalid mass	No results	No results	No results	No results	-4.14	227.806	228.813	3.128	1.64125e+07	0	1	0			33.6		2	1	0	No matches found	DDA for preferred ion	[M+H]+1
	FALSE	6-phenylimidazo[1,2-b][1,2,4]triazine-2,3(1H,4H)-dione	C11 H8 N4 O2	No results	No results	No results	No results	Full match	No results	0.51	228.065	229.072	9.312	2.25654e+06	11	0	0					2	28	9	No matches found	DDA for other ion	[M+H]+1
	FALSE	3-Benzyl-1,2-dithiolane	C10 H12 S2	No results	Invalid mass	No results	No results	Full match	No results	2.69	196.039	229.072	9.61	2.11547e+06	6	3	0			35.9		2	29	10	No matches found	DDA for preferred ion	[M+H+MeOH]+1
	FALSE		C6 H16 N9 P	Full match	No results	No results	No results	No match	No results	-1.82	245.126	229.107	3.928	3.94899e+06	16	0	0					2	19	7	No matches found	No MS2	[M+H-NH3]+1
	FALSE		C6 H13 N8 P	Full match	No results	No results	No results	No match	No results	-1.84	228.1	229.107	18.783	1.11989e+06	13	0	0					2	5	2	No matches found	No MS2	[M+H]+1
	FALSE		C6 H13 N8 P	Full match	No results	No results	No results	No match	No results	-1.94	228.1	229.107	4.131	3.94899e+06	13	0	0					2	3	1	No matches found	No MS2	[M+H]+1
	FALSE	(1S,4S)-menthone-8-thioacetate	C12 H20 O2 S	No results	No results	No results	No results	Full match	No results	-0.34	228.118	229.126	1.848	2.67631e+06	7	0	0					2	25	9	No matches found	No MS2	[M+H]+1
	FALSE	4-Adamantan-1-ylphenol	C16 H20 O	No results	No results	No results	No results	Full match	No results	0.07	228.151	229.159	1.236	1.57519e+06	27	0	0					3	14	5	No matches found	DDA for preferred ion	[M+H]+1
	FALSE		C3 H Cl N O5 P S	Full match	No results	No results	No results	No results	No results	-4.17	228.899	229.906	3.209	4.47297e+07	0	0	0					3	28	10	No matches found	DDA for other ion	[M+H]+1
	FALSE		C2 H N O6 P2 S	Full match	No results	No results	No results	No results	No results	-2.95	228.899	229.907	12.715	162792	0	0	0					2	11	4	No matches found	DDA for preferred ion	[M+H]+1
	FALSE		C6 H8 N5 O3 P	Full match	No results	No results	No match	No match	No match	-2.22	229.036	230.043	7.761	1.52899e+06	1	0	0					4	21	7	Single match found	No MS2	[M+H]+1
	FALSE	Boc-DL-Pip-OH	C11 H19 N O4	No results	No results	No results	No results	Full match	No results	-1.19	229.131	230.138	15.405	3.09976e+06	17	0	0					3	27	11	No matches found	No MS2	[M+H]+1
	FALSE	xestoaminol C	C14 H31 N O	Full match	No results	No results	No results	Full match	No results	-0.66	229.24	230.248	1.419	1.53485e+09	1	0	0					4	26	8	No matches found	DDA for preferred ion	[M+H]+1
	FALSE			No results	No results	No results	No results	No results	No results		191.999	230.962	3.211	4.17806e+06	0	0	0					2	20	7	No matches found	No MS2	[M+K]+1
	FALSE		C3 H2 O12	Full match	No results	No results	No results	No match	No results	1.65	229.955	230.962	19.681	1.81507e+06	2	0	0					2	14	4	No matches found	DDA for preferred ion	[M+H]+1
	FALSE		C4 H7 O7 P S	Full match	No results	No results	No results	No match	No results	0.22	229.965	230.972	6.488	3.44083e+06	2	0	0					4	7	2	No matches found	DDA for preferred ion	[M+H]+1
	FALSE		C7 H6 N2 O3 S2	Full match	No results	No results	No results	No match	No results	-0.63	229.982	230.989	1.279	6.66809e+06	1	0	0					4	14	4	No matches found	No MS2	[M+H]+1
	FALSE		C9 H8 Cl O3 P	Full match	No results	No results	No results	No match	No results	3.46	229.991	230.998	3.234	2.37519e+06	8	0	0					3	21	7	No matches found	No MS2	[M+H]+1
	FALSE		C4 H12 N2 O5 P2	Full match	No results	No results	No results	No match	No results	2.2	230.023	231.03	10.49	242717	6	0	0					2	18	7	No matches found	DDA for preferred ion	[M+H]+1
	FALSE		C6 H16 Cl N2 O3 P	Full match	No results	No results	No match	No match	No match	1.31	230.059	231.066	4.852	547118	34	0	0					2	17	6	Multiple matches found	No MS2	[M+H]+1
	FALSE		C14 H6 N4	Full match	No results	No results	No results	No results	No results	-0.72	230.059	231.066	5.012	964365	0	0	0					2	26	10	No matches found	No MS2	[M+H]+1
	FALSE	2-[(2-Amino-4-pyrimidinyl)amino]benzoic acid	C11 H10 N4 O2	No results	No results	No results	No results	Full match	No results	0.84	230.081	231.088	19.072	181547	12	0	0					2	13	5	No matches found	DDA for preferred ion	[M+H]+1
	FALSE	4-[(2,4-Dimethylphenyl)hydrazono]-4H-pyrazole-3,5-diamine	C11 H14 N6	No results	No results	No results	No results	Full match	No results	0.07	230.128	231.135	3.64	1.86274e+07	3	0	0					2	8	3	No matches found	No MS2	[M+H]+1
	FALSE		C6 H18 N10	Full match	No results	No results	No results	No match	No results	-2.07	230.171	231.178	1.248	987821	18	0	0					3	13	4	No matches found	No MS2	[M+H]+1
	FALSE			No results	No results	No results	No results	No results	No results		230.238	231.245	4.572	1.27478e+06	0	0	0					4	19	5	No matches found	DDA for preferred ion	[M+H]+1
	FALSE			No results	No results	No results	No results	No results	No results		230.244	231.251	1.539	2.41461e+08	0	0	0					4	25	8	No matches found	DDA for preferred ion	[M+H]+1
	FALSE			No results	No results	No results	No results	No results	No results		230.896	231.904	3.306	2.52517e+06	0	0	0					2	13	4	No matches found	No MS2	[M+H]+1
	FALSE			No results	No results	No results	No results	No results	No results		230.955	231.962	11.688	348149	0	0	0					4	28	9	No matches found	No MS2	[M+H]+1
	FALSE		C3 H7 Cl N3 O3 P S	Full match	No results	No results	No results	No match	No results	-0.26	230.963	231.971	8.275	3.31065e+06	1	0	0					2	17	5	No matches found	No MS2	[M+H]+1
	FALSE		C2 H N4 O P3	Full match	No results	No results	No results	No match	No results	3.29	189.937	231.971	6.605	4.84102e+06	2	0	0					4	17	4	No matches found	No MS2	[M+ACN+H]+1
	FALSE		C2 H7 N3 O4 P2 S	Full match	No results	No results	No results	No match	No results	1.96	230.964	231.971	7.331	2.51989e+06	1	0	0					3	4	1	No matches found	No MS2	[M+H]+1
	FALSE	2-(5-Fluoro-2,4-dioxo-3,4-dihydro-1(2H)-pyrimidinyl)-N-(2-hydroxyethyl)acetamide	C8 H10 F N3 O4	No results	No results	No results	No results	Full match	No results	1.41	231.066	232.073	5.46	1.34198e+07	2	0	0					2	18	6	No matches found	No MS2	[M+H]+1
	FALSE		C5 H14 N9 P	Full match	No results	No results	No results	No match	No results	2.78	231.112	232.119	0.043	822832	29	0	0					3	15	5	No matches found	No MS2	[M+H]+1
	FALSE	[Similar to: 4-oxo-4-(5,6,7,8-tetrahydronaphthalen-1-ylamino)but-2-enoic acid; ΔMass: -13.2160 Da]	C3 H Cl O6 S2	Full match	Invalid mass	No results	No results	No results	No results	-4.94	231.889	232.896	5.249	2.82155e+06	0	1	0			35.9		4	25	7	No matches found	DDA for preferred ion	[M+H]+1
	FALSE	1-Bromo-2,4,5-trifluorobenzene	C6 H2 Br F3	No results	No results	No results	No results	Full match	No results	-4.95	209.928	232.917	2.797	2.40139e+06	3	0	0					2	4	1	No matches found	No MS2	[M+Na]+1
	FALSE		C6 H7 N2 P3 S	Full match	No results	No results	No results	No match	No results	-2.66	231.954	232.961	10.821	5.62957e+07	4	0	0					2	12	4	No matches found	DDA for preferred ion	[M+H]+1
	FALSE			No results	No results	No results	No results	No results	No results		115.977	232.961	4.019	2.14199e+07	0	0	0					2	17	6	No matches found	DDA for other ion	[2M+H]+1
	FALSE			No results	No results	No results	No results	No results	No results		115.977	232.961	3.599	5.23276e+07	0	0	0					2	24	9	No matches found	DDA for other ion	[2M+H]+1
	FALSE			No results	No results	No results	No results	No results	No results		190.927	232.961	3.209	9.465e+07	0	0	0					3	15	5	No matches found	DDA for preferred ion	[M+ACN+H]+1
	FALSE		C3 H6 O8 P2	Full match	No results	No results	No results	No match	No results	-0.1	231.954	232.961	6.301	2.22511e+07	3	0	0					2	29	9	No matches found	No MS2	[M+H]+1
	FALSE		C6 H7 N2 P3 S	Full match	No results	No results	No results	No match	No results	-2.2	231.954	232.961	6.096	3.43235e+07	3	0	0					3	23	9	No matches found	No MS2	[M+H]+1
	FALSE		C3 H6 O8 P2	Full match	No results	No results	No results	No match	No results	-0.1	231.954	232.961	3.259	9.465e+07	3	0	0					3	15	5	No matches found	DDA for preferred ion	[M+H]+1
	FALSE		C3 H6 O8 P2	Full match	No results	No results	No results	No match	No results	0.1	231.954	232.961	19.723	1.81507e+06	3	0	0					2	14	5	No matches found	DDA for preferred ion	[M+H]+1
	FALSE		C3 H6 O8 P2	Full match	No results	No results	No results	No match	No results	0.17	231.954	232.961	7.632	2.25172e+07	3	0	0					2	20	7	No matches found	DDA for preferred ion	[M+H]+1
	FALSE			No results	No results	No results	No results	No results	No results		190.927	232.961	6.039	7.81267e+07	0	0	0					2	3	1	No matches found	DDA for preferred ion	[M+ACN+H]+1
	FALSE			No results	No results	No results	No results	No results	No results		190.927	232.961	6.183	3.43235e+07	0	0	0					2	27	10	No matches found	DDA for preferred ion	[M+ACN+H]+1
	FALSE		C4 H4 N P3 S	Full match	No results	No results	No results	No results	No results	-1.91	190.927	232.961	7.814	2.92136e+07	0	0	0					2	26	10	No matches found	No MS2	[M+ACN+H]+1
	FALSE			No results	No results	No results	No results	No results	No results		190.927	232.961	7.434	5.1477e+07	0	0	0					2	14	5	No matches found	No MS2	[M+ACN+H]+1
	FALSE		C4 H4 N P3 S	Full match	No results	No results	No results	No results	No results	-1.68	190.927	232.961	6.207	3.43235e+07	0	0	0					2	27	10	No matches found	No MS2	[M+ACN+H]+1
	FALSE			No results	No results	No results	No results	No results	No results		190.927	232.961	7.76	5.81714e+06	0	0	0					2	22	8	No matches found	DDA for other ion	[M+ACN+H]+1
	FALSE		C3 H6 O8 P2	Full match	No results	No results	No results	No match	No results	1.15	231.954	232.961	7.563	2.25172e+07	3	0	0					2	14	5	No matches found	No MS2	[M+H]+1
	FALSE		C3 H6 O8 P2	Full match	No results	No results	No results	No match	No results	1.15	231.954	232.961	7.815	2.92136e+07	3	0	0					2	26	10	No matches found	DDA for preferred ion	[M+H]+1
	FALSE		C3 H6 O8 P2	Full match	No results	No results	No results	No match	No results	1.2	231.954	232.961	7.862	3.55752e+07	3	0	0					2	2	1	No matches found	DDA for preferred ion	[M+H]+1
	FALSE		C6 H4 N2 O4 S2	Full match	No results	No results	No results	No match	No results	-4.88	231.96	232.967	6.864	8.56281e+06	1	0	0					2	19	7	No matches found	No MS2	[M+H]+1
	FALSE		C4 H N O4 S2	Full match	No results	No results	No results	No match	No results	-5	190.934	232.968	6.805	8.56281e+06	2	0	0					2	19	7	No matches found	DDA for preferred ion	[M+ACN+H]+1
	FALSE		C7 H5 O5 P S	Full match	No results	No results	No results	No match	No results	3.57	231.96	232.968	6.818	8.56281e+06	2	0	0					2	19	7	No matches found	No MS2	[M+H]+1
	FALSE	MFCD00128423	C3 H2 Br N3 O2	No results	No results	No results	No results	Full match	No results	3.97	190.934	232.968	7.82	5.08182e+07	2	0	0					2	28	11	No matches found	DDA for other ion	[M+ACN+H]+1
	FALSE		C5 H5 N4 O5 P	Full match	No results	No results	No results	No match	No results	-2.04	231.999	233.007	7.749	3.09761e+06	2	0	0					4	17	6	No matches found	DDA for preferred ion	[M+H]+1
	FALSE	2-(2-Acetoxy-2-oxoethyl)-2-hydroxysuccinate	C8 H8 O8	Full match	No results	No results	No results	Full match	No results	-4.39	232.021	233.028	3.727	507578	1	0	0					2	11	4	No matches found	DDA for preferred ion	[M+H]+1
	FALSE	1-(4-Amino-1,2,5-oxadiazol-3-yl)-5-methyl-1H-1,2,3-triazole-4-carboxylic acid	C6 H6 N6 O3	Full match	No results	No results	No results	Full match	No results	0.51	210.05	233.04	2.619	5.06095e+06	5	0	0					2	13	4	No matches found	No MS2	[M+Na]+1
	FALSE		C5 H8 N6 O5	Full match	No results	No results	No results	No match	No results	-0.08	232.056	233.063	2.482	1.49575e+06	15	0	0					2	9	3	No matches found	DDA for preferred ion	[M+H]+1
	FALSE	6-(4-Nitrophenyl)-1,3,5-triazine-2,4-diamine	C9 H8 N6 O2	No results	No results	No results	No results	Full match	No results	0.88	232.071	233.078	4.874	2.48936e+07	15	0	0					3	29	8	No matches found	DDA for preferred ion	[M+H]+1
	FALSE		C4 H13 N10 P	Full match	No results	No results	No results	No match	No results	4.95	232.107	233.115	2.673	1.95701e+06	5	0	0					2	6	2	No matches found	No MS2	[M+H]+1
	FALSE	Costunolide	C15 H20 O2	No results	No results	No results	No results	Partial match	Full match	-0.3	232.146	233.154	14.573	561837	91	0	0					4	20	6	Single match found	DDA for preferred ion	[M+H]+1
	FALSE		C3 H7 N O5 S3	Full match	No results	No results	No results	No match	No results	-4.31	232.948	233.955	1.515	2.39611e+07	1	0	0					4	24	8	No matches found	DDA for preferred ion	[M+H]+1
	FALSE		C3 H7 N O5 S3	Full match	No results	No results	No results	No match	No results	-0.37	232.949	233.956	1.81	2.65505e+07	1	0	0					4	27	10	No matches found	DDA for preferred ion	[M+H]+1
	FALSE		C3 H8 Cl N3 O S3	Full match	No results	No results	No results	No match	No results	0.84	232.952	233.959	6.067	2.22511e+07	1	0	0					2	4	2	No matches found	DDA for preferred ion	[M+H]+1
	FALSE			No results	No results	No results	No results	No results	No results		191.925	233.959	7.44	7.19958e+06	0	0	0					2	12	4	No matches found	DDA for preferred ion	[M+ACN+H]+1
	FALSE		C2 H6 Cl N3 O4 P2	Full match	No results	No results	No results	No match	No results	-0.7	232.952	233.959	5.981	1.21355e+07	1	0	0					2	10	4	No matches found	DDA for preferred ion	[M+H]+1
	FALSE		C2 H4 Cl N3 O6 S	Full match	No results	No results	No results	No match	No results	4.87	232.952	233.959	7.466	2.85422e+07	1	0	0					2	23	8	No matches found	DDA for preferred ion	[M+H]+1
	FALSE		C3 H6 Cl2 N3 O3 P	Full match	No results	No results	No results	No match	No results	-1.06	232.952	233.959	6.039	2.22511e+07	1	0	0					3	23	8	No matches found	DDA for preferred ion	[M+H]+1
	FALSE			No results	No results	No results	No results	No results	No results		191.926	233.959	6.176	2.22511e+07	0	0	0					2	22	8	No matches found	DDA for other ion	[M+ACN+H]+1
	FALSE		C4 H11 Cl N P3 S	Full match	No results	No results	No results	No results	No results	3.47	232.952	233.959	6.251	2.22511e+07	0	0	0					2	12	4	No matches found	No MS2	[M+H]+1
	FALSE		C3 H6 Cl2 N3 O3 P	Full match	No results	No results	No results	No results	No results	-0.9	232.952	233.959	3.228	6.04472e+07	0	0	0					3	14	3	No matches found	DDA for preferred ion	[M+H]+1
	FALSE			No results	No results	No results	No results	No results	No results		191.926	233.959	6.548	1.59966e+07	0	0	0					2	5	2	No matches found	DDA for other ion	[M+ACN+H]+1
	FALSE			No results	No results	No results	No results	No results	No results		191.926	233.959	7.005	2.42778e+08	0	0	0					4	15	5	No matches found	DDA for preferred ion	[M+ACN+H]+1
	FALSE		C2 H2 N7 O P3	Full match	No results	No results	No results	No results	No results	-4.76	232.952	233.96	7.032	2.42778e+08	0	0	0					4	15	5	No matches found	DDA for preferred ion	[M+H]+1
	FALSE		C2 H2 N7 O P3	Full match	No results	No results	No results	No results	No results	-4.56	232.952	233.96	6.586	2.60946e+07	0	0	0					4	9	3	No matches found	DDA for preferred ion	[M+H]+1
	FALSE		C H3 Cl2 N2 O3 P	Full match	No results	No results	No results	No results	No results	-0.5	191.926	233.96	6.486	6.55029e+06	0	0	0					3	8	3	No matches found	No MS2	[M+ACN+H]+1
	FALSE			No results	No results	No results	No results	No results	No results		191.926	233.96	6.593	2.37419e+07	0	0	0					4	9	3	No matches found	DDA for preferred ion	[M+ACN+H]+1
	FALSE		C2 H6 Cl N3 O4 P2	Full match	No results	No results	No results	No results	No results	0.53	232.952	233.96	5.942	2.76535e+06	0	0	0					2	6	2	No matches found	DDA for preferred ion	[M+H]+1
	FALSE			No results	No results	No results	No results	No results	No results		116.476	233.96	6.599	2.37419e+07	0	0	0					4	9	3	No matches found	DDA for preferred ion	[2M+H]+1
	FALSE			No results	No results	No results	No results	No results	No results		191.926	233.96	3.227	6.04472e+07	0	0	0					3	14	3	No matches found	DDA for other ion	[M+ACN+H]+1
	FALSE		C2 H2 N7 O P3	Full match	No results	No results	No results	No results	No results	-4.18	232.952	233.96	11.376	109840	0	0	0					3	28	11	No matches found	No MS2	[M+H]+1
	FALSE		C2 H4 N O10 P	Full match	No results	No results	No results	No results	No results	-1.33	232.957	233.964	16.962	977434	0	0	0					3	26	8	No matches found	DDA for preferred ion	[M+H]+1
	FALSE		C2 H4 N O10 P	Full match	No results	No results	No results	No results	No results	-1.23	232.957	233.964	15.762	1.73711e+06	0	0	0					2	8	3	No matches found	No MS2	[M+H]+1
	FALSE		C2 H4 N O10 P	Full match	No results	No results	No results	No results	No results	0.23	232.957	233.965	17.168	113039	0	0	0					2	2	1	No matches found	DDA for preferred ion	[M+H]+1
	FALSE		C7 H7 N O2 S2	Full match	No results	No results	No results	No results	No results	-1.12	200.992	234.025	1.258	3.43505e+08	0	0	0					4	11	3	No matches found	DDA for other ion	[M+H+MeOH]+1
	FALSE		C8 H11 N O3 S2	Full match	No results	No results	No results	No results	No results	-0.87	233.018	234.025	1.351	1.6003e+07	0	0	0					4	25	7	No matches found	DDA for preferred ion	[M+H]+1
	FALSE		C8 H11 N O3 S2	Full match	No results	No results	No results	No results	No results	-0.58	233.018	234.025	1.259	3.43505e+08	0	0	0					4	9	3	No matches found	DDA for preferred ion	[M+H]+1
	FALSE			No results	No results	No results	No results	No results	No results		195.098	234.062	1.234	670550	0	0	0					3	20	7	No matches found	DDA for preferred ion	[M+K]+1
	FALSE	4-phthalimidobutyric acid	C12 H11 N O4	Full match	No results	No results	No results	Full match	No results	-0.95	233.069	234.076	1.333	3.26764e+06	32	0	0					2	17	6	No matches found	DDA for preferred ion	[M+H]+1
	FALSE			No results	No results	No results	No results	No results	No results		105.544	234.076	1.342	3.52697e+06	0	0	0					2	17	6	No matches found	No MS2	[2M+Na]+1
	FALSE	Methyl (4Z)-5-(1,3-dioxolan-2-yl)-2-hydroxy-4-(hydroxyimino)pentanoate	C9 H15 N O6	Full match	No results	No results	No results	Full match	No results	-0.07	233.09	234.097	1.215	2.54309e+07	5	0	0					2	6	2	No matches found	DDA for preferred ion	[M+H]+1
	FALSE		C5 H16 N9 P	Full match	No results	No results	No results	No match	No results	-1.73	233.126	234.133	9.225	2.84231e+07	11	0	0					3	9	3	No matches found	DDA for preferred ion	[M+H]+1
	FALSE			No results	No results	No results	No results	No results	No results		233.826	234.834	5.35	5.97634e+06	0	0	0					4	5	2	No matches found	No MS2	[M+H]+1
	FALSE	[Similar to: 1-[5-(3-hydroxy-3-methylbut-1-ynyl)-2-thienyl]ethan-1-one 1-(2,4,6-trichlorophenyl)hydrazone; ΔMass: 301.4822 Da]		No results	Invalid mass	No results	No results	No results	No results		701.479	234.834	5.202	7.96525e+06	0	3	0			37.5		4	14	4	No matches found	DDA for other ion	[M+3H]+3
	FALSE	[Similar to: 1-[5-(3-hydroxy-3-methylbut-1-ynyl)-2-thienyl]ethan-1-one 1-(2,4,6-trichlorophenyl)hydrazone; ΔMass: -166.0718 Da]	C2 H5 O7 P3	Full match	Invalid mass	No results	No results	No results	No results	2.07	233.925	234.933	7.2	1.05796e+06	0	2	0			34.9		2	28	11	No matches found	DDA for preferred ion	[M+H]+1
	FALSE			No results	No results	No results	No results	No results	No results		116.974	234.956	7.459	2.58026e+08	0	0	0					2	28	11	No matches found	DDA for other ion	[2M+H]+1
	FALSE	[Similar to: N-[(1R,9S)-6-Oxo-11-(phenoxyacetyl)-7,11-diazatricyclo[7.3.1.02,7]trideca-2,4-dien-5-yl]benzenesulfonamide; ΔMass: -362.1770 Da]		No results	Invalid mass	No results	No results	No results	No results		116.974	234.956	8.008	4.9131e+08	0	20	0			50.2		2	24	9	No matches found	DDA for preferred ion	[2M+H]+1
	FALSE	[Similar to: N-[(1R,9S)-6-Oxo-11-(phenoxyacetyl)-7,11-diazatricyclo[7.3.1.02,7]trideca-2,4-dien-5-yl]benzenesulfonamide; ΔMass: -362.1770 Da]		No results	Invalid mass	No results	No results	No results	No results		116.974	234.956	6.192	4.92953e+08	0	20	0			36.8		2	22	8	No matches found	DDA for preferred ion	[2M+H]+1
	FALSE	[Similar to: 1-[5-(3-hydroxy-3-methylbut-1-ynyl)-2-thienyl]ethan-1-one 1-(2,4,6-trichlorophenyl)hydrazone; ΔMass: -166.0481 Da]	C5 H3 N2 O5 P S	Full match	Invalid mass	No results	No results	No match	No results	-4.38	233.949	234.956	3.661	3.08584e+08	1	1	0			31.4		2	3	1	No matches found	DDA for preferred ion	[M+H]+1
	FALSE		C5 H3 N2 O5 P S	Full match	No results	No results	No results	No match	No results	-4.33	233.949	234.956	5.938	1.33497e+09	1	0	0					2	29	11	No matches found	No MS2	[M+H]+1
	FALSE	[Similar to: N-{4-[(2R,3R)-3-(Hydroxymethyl)-4-isobutyl-5-oxo-2-morpholinyl]phenyl}-2-methoxyacetamide; ΔMass: -233.2097 Da]		No results	Invalid mass	No results	No results	No results	No results		116.974	234.956	7.592	1.30745e+08	0	20	0			48.9		2	26	10	No matches found	DDA for preferred ion	[2M+H]+1
	FALSE			No results	No results	No results	No results	No results	No results		192.923	234.956	6.244	4.92953e+08	0	0	0					2	17	6	No matches found	No MS2	[M+ACN+H]+1
	FALSE	[Similar to: 1-[(1R,9S)-11-Acetyl-6-oxo-7,11-diazatricyclo[7.3.1.02,7]trideca-2,4-dien-5-yl]-3-phenylurea; ΔMass: -249.1947 Da]		No results	Invalid mass	No results	No results	No results	No results		116.975	234.956	3.871	1.75626e+08	0	20	0			32		2	7	2	No matches found	DDA for preferred ion	[2M+H]+1
	FALSE	[Similar to: methyl 4-(1H-imidazol-4-yl)-2,7,7-trimethyl-5-oxo-1,4,5,6,7,8-hexahydro-3-quinolinecarboxylate; ΔMass: -198.1839 Da]		No results	Invalid mass	No results	No results	No results	No results		116.974	234.956	7.436	2.58026e+08	0	20	0			53.5		2	3	1	No matches found	DDA for preferred ion	[2M+H]+1
	FALSE	[Similar to: 1-[5-(3-hydroxy-3-methylbut-1-ynyl)-2-thienyl]ethan-1-one 1-(2,4,6-trichlorophenyl)hydrazone; ΔMass: -166.0480 Da]	C5 H3 N2 O5 P S	Full match	Invalid mass	No results	No results	No match	No results	-4.13	233.949	234.956	4.287	5.08833e+08	2	1	0			32.5		3	27	10	No matches found	DDA for preferred ion	[M+H]+1
	FALSE	[Similar to: 1-[5-(3-hydroxy-3-methylbut-1-ynyl)-2-thienyl]ethan-1-one 1-(2,4,6-trichlorophenyl)hydrazone; ΔMass: 67.9011 Da]		No results	Invalid mass	No results	No results	No results	No results		467.898	234.956	6.567	1.27291e+08	0	2	0			31.8		2	1	0	No matches found	DDA for other ion	[M+2H]+2
	FALSE			No results	No results	No results	No results	No results	No results		116.974	234.956	6.999	5.12816e+07	0	0	0					2	15	5	No matches found	DDA for preferred ion	[2M+H]+1
	FALSE		C5 H3 N2 O5 P S	Full match	No results	No results	No results	No match	No results	-4.1	233.949	234.956	6.986	5.12816e+07	2	0	0					2	24	9	No matches found	DDA for preferred ion	[M+H]+1
	FALSE	[Similar to: 1-[5-(3-hydroxy-3-methylbut-1-ynyl)-2-thienyl]ethan-1-one 1-(2,4,6-trichlorophenyl)hydrazone; ΔMass: -166.0480 Da]	C5 H3 N2 O5 P S	Full match	Invalid mass	No results	No results	No match	No results	-4.06	233.949	234.956	3.25	1.504e+09	2	1	0			31.4		3	12	4	No matches found	DDA for preferred ion	[M+H]+1
	FALSE	[Similar to: 1-[5-(3-hydroxy-3-methylbut-1-ynyl)-2-thienyl]ethan-1-one 1-(2,4,6-trichlorophenyl)hydrazone; ΔMass: -166.0480 Da]	C5 H3 N2 O5 P S	Full match	Invalid mass	No results	No results	No match	No results	-4.04	233.949	234.956	7.662	4.0693e+08	2	2	0			33.2		2	4	1	No matches found	DDA for preferred ion	[M+H]+1
	FALSE	[Similar to: N-[(1R,9S)-6-Oxo-11-(phenoxyacetyl)-7,11-diazatricyclo[7.3.1.02,7]trideca-2,4-dien-5-yl]benzenesulfonamide; ΔMass: -362.1770 Da]		No results	Invalid mass	No results	No results	No results	No results		116.974	234.956	7.872	1.19537e+09	0	20	0			52.7		2	16	6	No matches found	DDA for preferred ion	[2M+H]+1
	FALSE	[Similar to: N-[(1R,9S)-6-Oxo-11-(phenoxyacetyl)-7,11-diazatricyclo[7.3.1.02,7]trideca-2,4-dien-5-yl]benzenesulfonamide; ΔMass: -362.1770 Da]		No results	Invalid mass	No results	No results	No results	No results		116.975	234.956	7.981	4.9131e+08	0	26	0			53.9		2	28	10	No matches found	DDA for preferred ion	[2M+H]+1
	FALSE		C2 H2 O13	Full match	No results	No results	No results	No match	No results	-1.95	233.949	234.956	6.868	4.69173e+07	2	0	0					2	24	9	No matches found	DDA for preferred ion	[M+H]+1
	FALSE			No results	No results	No results	No results	No results	No results		192.923	234.956	5.027	4.90844e+07	0	0	0					2	17	6	No matches found	DDA for preferred ion	[M+ACN+H]+1
	FALSE			No results	No results	No results	No results	No results	No results		192.923	234.956	6.043	3.46555e+08	0	0	0					2	29	11	No matches found	No MS2	[M+ACN+H]+1
	FALSE	[Similar to: N-{4-[(2R,3R)-3-(Hydroxymethyl)-4-isobutyl-5-oxo-2-morpholinyl]phenyl}-2-methoxyacetamide; ΔMass: -233.2097 Da]		No results	Invalid mass	No results	No results	No results	No results		116.975	234.956	6.058	9.10863e+07	0	20	0			40.8		2	20	7	No matches found	DDA for preferred ion	[2M+H]+1
	FALSE	[Similar to: 1-[5-(3-hydroxy-3-methylbut-1-ynyl)-2-thienyl]ethan-1-one 1-(2,4,6-trichlorophenyl)hydrazone; ΔMass: -207.0745 Da]		No results	Invalid mass	No results	No results	No results	No results		192.923	234.956	7.78	2.76237e+08	0	3	0			34.5		3	27	9	No matches found	DDA for other ion	[M+ACN+H]+1
	FALSE		C6 H4 O6 P2	Full match	No results	No results	No results	No match	No results	3.45	233.949	234.956	4.883	4.00481e+08	2	0	0					3	7	3	No matches found	DDA for other ion	[M+H]+1
	FALSE	[Similar to: 1-{[(2,6-difluorobenzoyl)oxy]imino}acetone N-(2,4,6-trichlorophenyl)hydrazone; ΔMass: -185.0315 Da]	C5 H3 N2 O5 P S	Full match	Invalid mass	No results	No results	No match	No results	-3.88	233.949	234.956	7.504	2.10723e+08	2	2	0			32.9		3	30	11	No matches found	DDA for preferred ion	[M+H]+1
	FALSE		C2 H2 O13	Full match	No results	No results	No results	No match	No results	-1.69	233.949	234.956	7.027	5.67195e+07	2	0	0					2	24	9	No matches found	DDA for preferred ion	[M+H]+1
	FALSE		C5 H3 N2 O5 P S	Full match	No results	No results	No results	No match	No results	-3.78	233.949	234.956	4.866	2.00326e+08	2	0	0					2	4	1	No matches found	No MS2	[M+H]+1
	FALSE			No results	No results	No results	No results	No results	No results		192.923	234.956	6.947	5.12816e+07	0	0	0					2	9	3	No matches found	DDA for other ion	[M+ACN+H]+1
	FALSE	5-Nitrobenzo[d]thiazol-2(3H)-one	C7 H4 N2 O3 S	No results	Invalid mass	No results	No results	Full match	No results	-4.73	195.993	234.956	7.795	2.76237e+08	3	1	0			32.2		2	12	4	No matches found	DDA for other ion	[M+K]+1
	FALSE			No results	No results	No results	No results	No results	No results		116.975	234.956	7.039	6.89214e+07	0	0	0					2	3	1	No matches found	DDA for preferred ion	[2M+H]+1
	FALSE	[Similar to: 1-{[(2,6-difluorobenzoyl)oxy]imino}acetone N-(2,4,6-trichlorophenyl)hydrazone; ΔMass: -226.0581 Da]		No results	Invalid mass	No results	No results	No results	No results		192.923	234.956	7.83	1.19537e+09	0	1	0			32.2		2	12	4	No matches found	DDA for other ion	[M+ACN+H]+1
	FALSE	[Similar to: 1-{[(2,6-difluorobenzoyl)oxy]imino}acetone N-(2,4,6-trichlorophenyl)hydrazone; ΔMass: -226.0581 Da]		No results	Invalid mass	No results	No results	No results	No results		192.923	234.956	7.798	4.9131e+08	0	1	0			32.2		2	12	4	No matches found	DDA for other ion	[M+ACN+H]+1
	FALSE	[Similar to: 1-[5-(3-hydroxy-3-methylbut-1-ynyl)-2-thienyl]ethan-1-one 1-(2,4,6-trichlorophenyl)hydrazone; ΔMass: -166.0479 Da]	C5 H3 N2 O5 P S	Full match	Invalid mass	No results	No results	No match	No results	-3.65	233.949	234.956	10.845	3.78181e+08	3	4	0			33.8		2	6	2	No matches found	DDA for preferred ion	[M+H]+1
	FALSE		C2 H2 O13	Full match	No results	No results	No results	No match	No results	-1.29	233.949	234.956	6.827	3.76518e+07	3	0	0					3	23	9	No matches found	DDA for preferred ion	[M+H]+1
	FALSE			No results	No results	No results	No results	No results	No results		192.923	234.956	6.214	5.46889e+08	0	0	0					2	17	6	No matches found	No MS2	[M+ACN+H]+1
	FALSE	[Similar to: 1-[5-(3-hydroxy-3-methylbut-1-ynyl)-2-thienyl]ethan-1-one 1-(2,4,6-trichlorophenyl)hydrazone; ΔMass: -207.0744 Da]		No results	Invalid mass	No results	No results	No results	No results		192.923	234.956	7.675	1.19537e+09	0	2	0			36.4		2	4	1	No matches found	DDA for other ion	[M+ACN+H]+1
	FALSE	[Similar to: N-[(1R,9S)-6-Oxo-11-(phenoxyacetyl)-7,11-diazatricyclo[7.3.1.02,7]trideca-2,4-dien-5-yl]benzenesulfonamide; ΔMass: -362.1769 Da]		No results	Invalid mass	No results	No results	No results	No results		116.975	234.957	7.668	4.0693e+08	0	20	0			45.3		2	4	1	No matches found	DDA for preferred ion	[2M+H]+1
	FALSE	[Similar to: N-[(1R,9S)-6-Oxo-11-(phenoxyacetyl)-7,11-diazatricyclo[7.3.1.02,7]trideca-2,4-dien-5-yl]benzenesulfonamide; ΔMass: -362.1770 Da]		No results	Invalid mass	No results	No results	No results	No results		116.974	234.957	6.245	4.92953e+08	0	20	0			36.8		2	17	6	No matches found	DDA for preferred ion	[2M+H]+1
	FALSE			No results	No results	No results	No results	No results	No results		192.923	234.957	6.253	4.92953e+08	0	0	0					3	16	6	No matches found	DDA for preferred ion	[M+ACN+H]+1
	FALSE		C2 H2 O13	Full match	No results	No results	No results	No match	No results	-1.23	233.949	234.957	6.787	3.76518e+07	3	0	0					2	24	9	No matches found	DDA for preferred ion	[M+H]+1
	FALSE		C4 H13 O5 P3	Full match	No results	No results	No results	No results	No results	4.16	233.999	235.006	6.847	6.27545e+06	0	0	0					4	28	10	No matches found	DDA for preferred ion	[M+H]+1
	FALSE		C7 H10 N2 O7	Full match	No results	No results	No results	No match	No results	2.96	234.049	235.057	1.311	3.87504e+06	14	0	0					2	22	7	No matches found	DDA for preferred ion	[M+H]+1
	FALSE	8-Cyano-2-(diethylamino)-7,8-dihydroimidazo[1,2-a][1,3,5]triazin-4(6H)-one	C10 H14 N6 O	Full match	No results	No results	No results	Full match	No results	0.4	234.123	235.13	2.76	4.48573e+07	1	0	0					4	12	3	No matches found	No MS2	[M+H]+1
	FALSE	Stiripentol	C14 H18 O3	No results	Invalid mass	No results	No results	Full match	No results	1.08	234.126	235.133	7.982	396983	51	3	0			33.6		2	20	7	No matches found	DDA for preferred ion	[M+H]+1
	FALSE			No results	No results	No results	No results	No results	No results		234.905	235.913	3.368	6.57065e+07	0	0	0					3	16	5	No matches found	DDA for preferred ion	[M+H]+1
	FALSE		C7 H2 Br N5	Full match	No results	No results	No results	No match	No results	0.39	234.949	235.957	10.123	576212	1	0	0					2	5	2	No matches found	No MS2	[M+H]+1
	FALSE		C5 H2 N O8 P	Full match	No results	No results	No results	No match	No results	2.26	234.952	235.96	16.184	297850	1	0	0					2	20	7	No matches found	DDA for preferred ion	[M+H]+1
	FALSE			No results	No results	No results	No results	No results	No results		108.963	235.96	8.009	6.28682e+07	0	0	0					2	4	1	No matches found	DDA for preferred ion	[2M+NH4]+1
	FALSE		C5 H2 N O8 P	Full match	No results	No results	No results	No results	No results	2.84	234.952	235.96	3.744	2.22489e+07	0	0	0					2	16	6	No matches found	DDA for preferred ion	[M+H]+1
	FALSE		C8 H3 N3 P2 S	Full match	No results	No results	No results	No results	No results	0.9	234.952	235.96	7.441	1.17612e+07	0	0	0					2	28	11	No matches found	DDA for preferred ion	[M+H]+1
	FALSE		C8 H3 N3 P2 S	Full match	No results	No results	No results	No results	No results	1.21	234.953	235.96	7.756	1.64298e+07	0	0	0					2	22	8	No matches found	DDA for preferred ion	[M+H]+1
	FALSE		C5 H2 N O8 P	Full match	No results	No results	No results	No results	No results	3.8	234.953	235.96	3.229	6.48259e+07	0	0	0					3	14	5	No matches found	DDA for preferred ion	[M+H]+1
	FALSE		C8 H3 N3 P2 S	Full match	No results	No results	No results	No results	No results	3.56	234.953	235.96	6.39	1.64282e+07	0	0	0					2	26	10	No matches found	DDA for preferred ion	[M+H]+1
	FALSE		C3 H2 N5 O4 P S	Full match	No results	No results	No results	No match	No results	-2.65	234.956	235.963	17.986	1.96891e+06	1	0	0					2	14	5	No matches found	DDA for preferred ion	[M+H]+1
	FALSE		C3 H10 N O7 P S	Full match	No results	No results	No results	No match	No results	1.11	234.992	235.999	7.411	147361	1	0	0					2	11	4	No matches found	No MS2	[M+H]+1
	FALSE		C6 H3 N7 P2	Full match	No results	No results	No results	No results	No results	-1.62	234.992	235.999	6.899	1.53603e+07	0	0	0					3	13	4	No matches found	DDA for preferred ion	[M+H]+1
	FALSE		C3 H6 Cl N9 S	Full match	No results	No results	No results	No match	No results	1.05	235.016	236.023	1.249	3.81639e+06	3	0	0					4	22	7	No matches found	DDA for preferred ion	[M+H]+1
	FALSE		C8 H13 N O S3	Full match	No results	No results	No results	No match	No results	-0.61	235.016	236.023	1.34	7.1056e+06	3	0	0					4	22	6	No matches found	DDA for preferred ion	[M+H]+1
	FALSE		C7 H15 N3 O2 P2	Full match	No results	No results	No results	No match	No results	0.59	235.064	236.071	2.785	1.18465e+06	4	0	0					2	29	11	No matches found	No MS2	[M+H]+1
	FALSE		C3 H2 N4 O5 P2	Full match	No results	No results	No results	No match	No results	-2.56	235.949	236.957	4.124	1.09977e+08	3	0	0					3	24	7	No matches found	DDA for preferred ion	[M+H]+1
	FALSE		C5 H7 N2 O P3 S	Full match	No results	No results	No results	No match	No results	1.07	235.949	236.957	7.569	2.22839e+07	3	0	0					2	12	4	No matches found	DDA for preferred ion	[M+H]+1
	FALSE		C3 H2 N4 O5 P2	Full match	No results	No results	No results	No match	No results	-2.5	235.949	236.957	10.83	5.97268e+07	3	0	0					2	20	7	No matches found	DDA for preferred ion	[M+H]+1
	FALSE		C5 H7 N2 O P3 S	Full match	No results	No results	No results	No match	No results	1.34	235.95	236.957	7.833	1.02575e+08	3	0	0					2	10	4	No matches found	DDA for preferred ion	[M+H]+1
	FALSE		C3 H4 N O P3 S	Full match	No results	No results	No results	No results	No results	1.76	194.923	236.957	7.536	1.22651e+07	0	0	0					2	6	2	No matches found	DDA for preferred ion	[M+ACN+H]+1
	FALSE		C5 H7 N2 O P3 S	Full match	No results	No results	No results	No match	No results	1.44	235.95	236.957	7.684	1.05246e+07	3	0	0					2	10	4	No matches found	DDA for preferred ion	[M+H]+1
	FALSE		C3 H2 N4 O5 P2	Full match	No results	No results	No results	No match	No results	-2.16	235.95	236.957	6.069	2.38498e+08	3	0	0					4	17	6	No matches found	DDA for preferred ion	[M+H]+1
	FALSE		C3 H2 N4 O5 P2	Full match	No results	No results	No results	No match	No results	-2.14	235.95	236.957	7.705	1.36767e+07	3	0	0					2	10	4	No matches found	DDA for preferred ion	[M+H]+1
	FALSE		C3 H2 N4 O5 P2	Full match	No results	No results	No results	No match	No results	-2.11	235.95	236.957	3.246	2.35064e+08	3	0	0					3	19	7	No matches found	No MS2	[M+H]+1
	FALSE		C3 H2 N4 O5 P2	Full match	No results	No results	No results	No match	No results	-2.03	235.95	236.957	7.798	1.05246e+07	3	0	0					2	10	4	No matches found	DDA for preferred ion	[M+H]+1
	FALSE		C3 H4 N O P3 S	Full match	No results	No results	No results	No results	No results	1.98	194.923	236.957	7.659	2.56162e+07	0	0	0					2	10	4	No matches found	DDA for preferred ion	[M+ACN+H]+1
	FALSE		C5 H7 N2 O P3 S	Full match	No results	No results	No results	No match	No results	1.73	235.95	236.957	7.749	2.56162e+07	3	0	0					2	10	4	No matches found	DDA for preferred ion	[M+H]+1
	FALSE		C3 H4 N O P3 S	Full match	No results	No results	No results	No results	No results	2.08	194.923	236.957	8.049	1.01944e+08	0	0	0					2	4	1	No matches found	DDA for preferred ion	[M+ACN+H]+1
	FALSE		C3 H2 N4 O5 P2	Full match	No results	No results	No results	No match	No results	-1.81	235.95	236.957	7.816	2.06481e+07	3	0	0					2	10	4	No matches found	DDA for preferred ion	[M+H]+1
	FALSE		C3 H2 N4 O5 P2	Full match	No results	No results	No results	No match	No results	-1.82	235.95	236.957	8.487	9.52983e+07	3	0	0					2	15	5	No matches found	DDA for preferred ion	[M+H]+1
	FALSE		C5 H7 N2 O P3 S	Full match	No results	No results	No results	No match	No results	1.83	235.95	236.957	7.716	3.50362e+07	3	0	0					2	10	4	No matches found	DDA for preferred ion	[M+H]+1
	FALSE	THIOQUINOX	C9 H4 N2 S3	No results	No results	No results	No results	Full match	No results	-1.74	235.953	236.961	7.916	292019	2	0	0					2	16	6	No matches found	DDA for preferred ion	[M+H]+1
	FALSE		C2 H3 N6 O2 P3	Full match	No results	No results	No results	No match	No results	1.05	235.953	236.961	9.209	184955	2	0	0					2	27	10	No matches found	DDA for preferred ion	[M+H]+1
	FALSE		C6 H7 O4 P3	Full match	No results	No results	No results	No match	No results	3.71	235.957	236.964	13.136	1.20252e+06	2	0	0					2	1	0	No matches found	DDA for preferred ion	[M+H]+1
	FALSE		C2 H3 N2 O2 P	Full match	No results	No results	No results	No results	No results	3.97	117.994	236.995	6.914	4.03739e+07	0	0	0					4	27	8	No matches found	DDA for preferred ion	[2M+H]+1
	FALSE		C5 H2 N8 P2	Full match	No results	No results	No results	No match	No results	-1.17	235.987	236.995	10.786	146760	2	0	0					3	23	6	No matches found	No MS2	[M+H]+1
	FALSE	Dimethyl (E)-4,4-ethylenedioxy-2-pentenylphosphonate	C9 H17 O5 P	Full match	No results	No results	No results	Not the top hit	No results	0.2	236.081	237.089	4.787	2.55955e+07	3	0	0					3	14	4	No matches found	DDA for preferred ion	[M+H]+1
	FALSE	2-Amino-8-morpholino-1H-purin-6(9H)-one	C9 H12 N6 O2	No results	No results	No results	No results	Full match	No results	0.84	236.102	237.11	2.332	3.84912e+07	8	0	0					3	25	11	No matches found	No MS2	[M+H]+1
	FALSE	N,N'-Diisopropyl[1,2,5]oxadiazolo[3,4-b]pyrazine-5,6-diamine	C10 H16 N6 O	No results	No results	No results	No results	Full match	No results	-0.05	236.139	237.146	2.897	750341	2	0	0					2	3	1	No matches found	No MS2	[M+H]+1
	FALSE	Capsidiol	C15 H24 O2	Full match	No results	No results	Partial match	Not the top hit	Full match	-1.7	236.177	237.185	0.949	2.16053e+07	135	0	0					3	9	3	Multiple matches found	No MS2	[M+H]+1
	FALSE			No results	No results	No results	No results	No results	No results		236.947	237.954	6.002	735527	0	0	0					3	24	6	No matches found	DDA for preferred ion	[M+H]+1
	FALSE		C6 H2 N5 P3	Full match	No results	No results	No results	No results	No results	1.6	236.953	237.96	8.154	177609	0	0	0					2	8	3	No matches found	DDA for preferred ion	[M+H]+1
	FALSE		C7 H11 N O2 S3	Full match	No results	No results	No results	No match	No results	-0.55	236.995	238.002	1.315	6.13794e+07	1	0	0					4	15	4	No matches found	DDA for preferred ion	[M+H]+1
	FALSE	N2-(4-chlorophenyl)thiophene-2-carboxamide	C11 H8 Cl N O S	No match	Invalid mass	No results	No results	No results	No results	13.21	237.005	238.012	5.303	5.50748e+06	0	3	0	61.7	8.1			4	22	6	No matches found	DDA for preferred ion	[M+H]+1
	FALSE	(2E)-2-[(3E)-4-(4-Chlorophenyl)-3-buten-2-ylidene]hydrazinecarboxamide	C11 H12 Cl N3 O	No results	No results	No results	No results	Full match	No results	0.4	237.067	238.074	1.434	9.00494e+06	1	0	0					2	24	9	No matches found	No MS2	[M+H]+1
	FALSE		C H2 O4 S5	Full match	No results	No results	No results	No results	No results	-2.06	237.855	238.862	2.863	2.01161e+07	0	0	0					3	3	1	No matches found	DDA for preferred ion	[M+H]+1
	FALSE			No results	No results	No results	No results	No results	No results		237.855	238.862	3.128	5.90358e+06	0	0	0					3	28	12	No matches found	DDA for preferred ion	[M+H]+1
	FALSE		C2 H N4 O4 P3	Full match	No results	No results	No results	No match	No results	-4.56	237.92	238.927	4.234	2.74458e+06	1	0	0					2	26	10	No matches found	DDA for preferred ion	[M+H]+1
	FALSE		C2 H N4 O4 P3	Full match	No results	No results	No results	No match	No results	-3.74	237.92	238.927	7.999	1.72495e+07	1	0	0					2	3	1	No matches found	DDA for preferred ion	[M+H]+1
	FALSE		C2 H N4 O4 P3	Full match	No results	No results	No results	No match	No results	-3.39	237.92	238.928	7.752	8.88258e+06	1	0	0					2	12	4	No matches found	DDA for preferred ion	[M+H]+1
	FALSE		C2 H N4 O4 P3	Full match	No results	No results	No results	No match	No results	-3.05	237.92	238.928	3.462	2.91577e+06	1	0	0					3	20	7	No matches found	No MS2	[M+H]+1
	FALSE			No results	No results	No results	No results	No results	No results		199.989	238.952	7.366	3.31366e+07	0	0	0					2	3	1	No matches found	DDA for other ion	[M+K]+1
	FALSE		C6 H7 Cl N2 S3	Full match	No results	No results	No results	No results	No results	-3.99	237.945	238.952	6.201	9.18716e+07	0	0	0					4	16	4	No matches found	DDA for preferred ion	[M+H]+1
	FALSE	[Similar to: NP-018609; ΔMass: -185.2066 Da]	C3 H N7 P2	Full match	Invalid mass	No results	No results	No results	No results	2.33	196.977	239.011	2.185	6.42835e+06	0	20	0			39.5		3	20	6	No matches found	DDA for preferred ion	[M+ACN+H]+1
	FALSE	N-(Butylcarbamothioyl)-1-propanesulfonamide	C8 H18 N2 O2 S2	Full match	Invalid mass	No results	No results	Not the top hit	No results	-0.53	238.081	239.088	1.291	7.17967e+06	4	9	0			32.8		4	22	7	No matches found	DDA for preferred ion	[M+H]+1
	FALSE		C6 H15 N O2 S2	Full match	No results	No results	No results	No match	No results	-0.45	197.054	239.088	1.289	7.17967e+06	3	0	0					4	22	7	No matches found	DDA for preferred ion	[M+ACN+H]+1
	FALSE	2-(3-Methyl-2,6-dioxo-1,2,3,6-tetrahydro-7H-purin-7-yl)acetohydrazide	C8 H10 N6 O3	Full match	No results	No results	No results	Full match	No results	0.43	238.082	239.089	2.652	3.34579e+07	4	0	0					3	20	6	No matches found	DDA for preferred ion	[M+H]+1
A	FALSE	PEG n5	C10 H22 O6	No results	Full match	No results	No results	Full match	No results	-0.66	238.141	239.149	2.024	2.3604e+08	1	11	0	91.6	9.6	37.1		4	20	5	No matches found	DDA for preferred ion	[M+H]+1
	FALSE		C3 H4 N3 O4 P3	Full match	No results	No results	No results	No results	No results	1.52	238.942	239.949	5.387	1.09762e+07	0	0	0					3	9	3	No matches found	No MS2	[M+H]+1
	FALSE			No results	No results	No results	No results	No results	No results		100.502	239.966	6.675	2.09886e+08	0	0	0					4	19	7	No matches found	DDA for other ion	[2M+K]+1
	FALSE		C2 H5 N2 O P3 S	Full match	No results	No results	No results	No results	No results	-4.65	197.933	239.966	6.661	2.09886e+08	0	0	0					4	19	7	No matches found	DDA for other ion	[M+ACN+H]+1
	FALSE		C2 H N5 O7 S	Full match	No results	No results	No results	No match	No results	-1.86	238.959	239.966	6.666	2.09886e+08	8	0	0					4	19	7	No matches found	DDA for preferred ion	[M+H]+1
	FALSE	[Similar to: 1,3-di-o-Tolylguanidine; ΔMass: -0.1541 Da]	C3 H8 N5 O2 P3	Full match	Invalid mass	No results	No results	No results	No results	-3.93	238.988	239.995	2.106	1.30581e+07	0	1	0			74.7		2	5	2	No matches found	DDA for preferred ion	[M+H]+1
	FALSE		C2 H7 N7 O P2 S	Full match	No results	No results	No results	No match	No results	0.14	238.991	239.998	1.306	6.51461e+06	3	0	0					2	16	6	No matches found	No MS2	[M+H]+1
A	FALSE	1,3-di-o-Tolylguanidine	C15 H17 N3	Full match	Full match	No results	No results	Partial match	No results	-1.03	239.142	240.149	1.482	5.2453e+09	11	2	0	97.5	60.2			4	7	3	No matches found	DDA for preferred ion	[M+H]+1
A	FALSE	1,3-di-o-Tolylguanidine	C15 H17 N3	Full match	Full match	No results	No results	Partial match	No results	-0.81	239.142	240.149	4.471	1.59031e+09	11	2	0	97.2	59.4			4	20	7	No matches found	DDA for preferred ion	[M+H]+1
	FALSE	1,3-di-o-Tolylguanidine	C15 H17 N3	No match	Invalid mass	No results	No results	No match	No results	-71199.1	222.116	240.149	1.467	5.5698e+09	23	2	0	97.5	60.2			4	7	2	No matches found	DDA for other ion	[M+NH4]+1
	FALSE	1,3-di-o-Tolylguanidine	C15 H17 N3	No match	Invalid mass	No results	No results	No match	No results	-71198.9	222.116	240.149	4.449	1.59031e+09	23	2	0	97.2	59.4			4	20	7	No matches found	DDA for other ion	[M+NH4]+1
A	FALSE	1,3-di-o-Tolylguanidine	C15 H17 N3	Full match	Full match	No results	No results	Partial match	No results	-0.53	239.142	240.149	1.845	3.31113e+09	11	2	0	97.5	60.5			4	13	5	No matches found	DDA for preferred ion	[M+H]+1
A	FALSE	1,3-di-o-Tolylguanidine	C15 H17 N3	Full match	Full match	No results	No results	Partial match	No results	-0.51	239.142	240.149	2.384	2.16729e+09	11	2	0	97.5	60.6			4	10	3	No matches found	DDA for preferred ion	[M+H]+1
	FALSE	1,3-di-o-Tolylguanidine	C15 H17 N3	No match	Invalid mass	No results	No results	No match	No results	-71198.8	222.116	240.149	1.85	3.31113e+09	23	2	0	97.5	60.5			4	13	5	No matches found	DDA for other ion	[M+NH4]+1
	FALSE			No results	No results	No results	No results	No results	No results		239.173	240.181	1.217	4.6141e+06	0	0	0					2	27	10	No matches found	DDA for preferred ion	[M+H]+1
	FALSE		C3 H N2 O9 P	Full match	No results	No results	No results	No results	No results	2.06	239.942	240.95	6.115	1.33318e+07	0	0	0					2	20	7	No matches found	DDA for preferred ion	[M+H]+1
	FALSE	[Similar to: L-Cystine; ΔMass: -0.0812 Da]	C3 H N2 O9 P	Full match	Invalid mass	No results	No results	No results	No results	2.7	239.943	240.95	7.244	897281	0	1	0			44.8		3	17	5	No matches found	DDA for preferred ion	[M+H]+1
	FALSE		C3 H6 N4 O3 P2 S	Full match	No results	No results	No results	No results	No results	-1.8	239.963	240.97	6.75	1.04016e+06	0	0	0					2	24	9	No matches found	DDA for preferred ion	[M+H]+1
	FALSE	3-Nitroso-4-Thiazolidinecarboxylic Acid	C4 H6 N2 O3 S	Full match	No results	No results	No results	Full match	No results	-1.27	162.01	241.031	6.15	2.66681e+07	2	0	0					3	9	3	No matches found	DDA for other ion	[M+DMSO+H]+1
	FALSE	L-Cystine	C6 H12 N2 O4 S2	Full match	No results	No results	No results	Full match	Full match	-0.77	240.024	241.031	6.1	1.33437e+07	3	0	0					2	9	3	Single match found	DDA for preferred ion	[M+H]+1
A	FALSE	L-Cystine	C6 H12 N2 O4 S2	Full match	Full match	No results	No results	Full match	Full match	-0.73	240.024	241.031	6.326	3.16681e+07	3	1	0	44.9	21.9			3	12	4	Single match found	DDA for preferred ion	[M+H]+1
A	FALSE	L-Cystine	C6 H12 N2 O4 S2	Full match	Full match	No results	No results	Full match	Full match	-0.7	240.024	241.031	7.461	3.12071e+09	3	1	0	96.9	98.6			4	5	1	Single match found	DDA for preferred ion	[M+H]+1
A	FALSE	L-Cystine	C6 H12 N2 O4 S2	Full match	Full match	No results	No results	Full match	Full match	-0.69	240.024	241.031	6.519	2.30464e+07	3	1	0	86.7	34.5			2	28	9	Single match found	DDA for preferred ion	[M+H]+1
A	FALSE	L-Cystine	C6 H12 N2 O4 S2	Full match	Full match	No results	No results	Full match	Full match	-0.69	240.024	241.031	6.763	1.65128e+07	3	1	0	62.9	23.7			2	2	1	Single match found	DDA for preferred ion	[M+H]+1
A	FALSE	L-Cystine	C6 H12 N2 O4 S2	Full match	Full match	No results	No results	Full match	Full match	-0.68	240.024	241.031	5.517	3.90861e+07	3	1	0	87.7	35.1			4	18	9	Single match found	DDA for preferred ion	[M+H]+1
A	FALSE	L-Cystine	C6 H12 N2 O4 S2	Full match	Full match	No results	No results	Full match	Full match	-0.27	240.024	241.031	6.064	1.65954e+07	3	1	0	49.2	22.4			2	3	1	Single match found	DDA for preferred ion	[M+H]+1
A	FALSE	L-Cystine	C6 H12 N2 O4 S2	Full match	Full match	No results	No results	Full match	Full match	0.01	240.024	241.031	6.283	3.0762e+07	3	1	0	35.3	21			2	16	5	Single match found	DDA for preferred ion	[M+H]+1
	FALSE		C7 H13 O7 P	Full match	No results	No results	No results	No match	No results	-0.45	240.04	241.047	5.223	467850	8	0	0					2	1	0	No matches found	No MS2	[M+H]+1
	FALSE		C2 H5 N2 O5 P S	Full match	No results	No results	No results	No results	No results	1.07	199.966	241.999	6.66	5.13022e+07	0	0	0					4	26	8	No matches found	DDA for preferred ion	[M+ACN+H]+1
	FALSE		C5 H8 Cl N3 O4 S	Full match	No results	No results	No results	No results	No results	-0.73	240.992	242	6.634	5.13022e+07	0	0	0					4	26	8	No matches found	DDA for preferred ion	[M+H]+1
	FALSE		C2 H7 N7 O5 S	Full match	No results	No results	No results	No match	No results	2.6	241.024	242.031	8.135	205019	1	0	0					2	7	2	No matches found	DDA for preferred ion	[M+H]+1
	FALSE	Tetrahydrobiopterin	C9 H15 N5 O3	No results	Invalid mass	No results	No results	No results	No results	-261335	178.105	242.121	1.214	4.41412e+06	0	3	0	67.5	24.1			4	16	4	No matches found	DDA for other ion	[M+ACN+Na]+1
	FALSE	O-Isobutyl phenylcarbamothioate	C11 H15 N O S	No results	No results	No results	No results	Full match	No results	-0.8	209.087	242.121	1.214	4.41412e+06	7	0	0					4	16	4	No matches found	DDA for preferred ion	[M+H+MeOH]+1
	FALSE	Tetrahydrobiopterin	C9 H15 N5 O3	No match	Invalid mass	No results	No results	No match	No results	-16.47	241.114	242.121	1.215	4.41412e+06	5	3	0	67.5	24.1			4	16	4	No matches found	DDA for preferred ion	[M+H]+1
	FALSE	NRG-3	C16 H19 N O	No results	Invalid mass	No results	No results	No match	No results	-17.18	241.143	242.15	4.414	407165	2	2	0	34.6	32.9			2	5	2	No matches found	DDA for preferred ion	[M+H]+1
A	FALSE	Bis(2-ethylhexyl) amine	C16 H35 N	Full match	Full match	No results	No results	Full match	No results	-0.56	241.277	242.284	1.419	6.81684e+07	9	2	0	80.9	31	30.4		4	17	6	No matches found	DDA for preferred ion	[M+H]+1
	FALSE		C4 H2 O8 S2	Full match	No results	No results	No results	No results	No results	-4.56	241.918	242.925	5.279	2.27599e+08	0	0	0					4	5	2	No matches found	DDA for preferred ion	[M+H]+1
	FALSE		C2 H4 N4 O4 P2 S	Full match	No results	No results	No results	No match	No results	1.24	241.943	242.95	13.889	378799	1	0	0					2	25	9	No matches found	No MS2	[M+H]+1
	FALSE	6-Bromo[1,2,4]triazolo[1,5-a]pyrimidine-2-carboxylic acid	C6 H3 Br N4 O2	No results	No results	No results	No results	Full match	No results	-1.73	241.944	242.951	13.663	297043	1	0	0					2	12	4	No matches found	No MS2	[M+H]+1
	FALSE		C3 H3 N2 O9 P	Full match	No results	No results	No results	No match	No results	-2.41	241.957	242.964	19.38	1.59795e+06	4	0	0					2	26	8	No matches found	No MS2	[M+H]+1
	FALSE		C3 H3 N2 O9 P	Full match	No results	No results	No results	No match	No results	-2.09	241.957	242.964	19.448	1.68266e+06	4	0	0					3	13	4	No matches found	No MS2	[M+H]+1
	FALSE		C4 H11 Br N4 O S	Full match	No results	No results	No results	No match	No results	-0.23	241.984	242.991	5.781	3.51605e+07	2	0	0					2	17	5	No matches found	DDA for preferred ion	[M+H]+1
	FALSE		C16 H3 O P	Full match	No results	No results	No results	No results	No results	3.29	241.993	243	6.684	6.29111e+06	0	0	0					3	28	8	No matches found	No MS2	[M+H]+1
	FALSE		C9 H12 N2 P2 S	Full match	No results	No results	No match	No match	No match	-0.06	242.02	243.027	10.106	442318	3	0	0					4	15	5	Single match found	DDA for preferred ion	[M+H]+1
	FALSE			No results	No results	No results	No results	No results	No results		179.143	243.159	1.296	6.52273e+06	0	0	0					3	28	8	No matches found	No MS2	[M+ACN+Na]+1
	FALSE			No results	No results	No results	No results	No results	No results		242.176	243.183	5.83	2.18149e+07	0	0	0					4	25	8	No matches found	DDA for preferred ion	[M+H]+1
	FALSE			No results	No results	No results	No results	No results	No results		242.176	243.183	5.917	3.19132e+06	0	0	0					2	6	2	No matches found	No MS2	[M+H]+1
	FALSE			No results	No results	No results	No results	No results	No results		242.922	243.929	5.268	6.64999e+06	0	0	0					4	5	2	No matches found	DDA for preferred ion	[M+H]+1
	FALSE		C5 H5 N7 O5	Full match	No results	No results	No results	No match	No results	-1.32	243.035	244.042	6.716	695181	6	0	0					3	13	5	No matches found	No MS2	[M+H]+1
	FALSE		C8 H14 N5 P S	Full match	No results	No results	No results	No match	No results	4.03	243.072	244.079	2.524	1.78902e+08	14	0	0					3	8	3	No matches found	DDA for preferred ion	[M+H]+1
	FALSE			No results	No results	No results	No results	No results	No results		243.123	244.131	1.301	3.99179e+06	0	0	0					4	22	8	No matches found	DDA for preferred ion	[M+H]+1
	FALSE	Phencyclidine	C17 H25 N	Full match	No results	No results	No results	Full match	No results	-0.87	243.198	244.206	1.486	1.48698e+06	12	0	0					3	20	6	No matches found	DDA for preferred ion	[M+H]+1
	FALSE	Dodecylethanol amide	C14 H29 N O2	Full match	No results	No results	No results	Full match	No results	-0.64	243.22	244.227	1.48	2.73124e+07	8	0	0					4	21	7	No matches found	DDA for preferred ion	[M+H]+1
	FALSE	2-{2-[2-(Octylamino)ethoxy]ethoxy}ethanol	C14 H31 N O3	Full match	Invalid mass	No results	No results	Full match	No results	-0.29	261.23	244.227	1.486	2.73124e+07	1	6	0			34.2		4	21	7	No matches found	DDA for preferred ion	[M+H-H2O]+1
	FALSE		C4 H2 Cl O2 P S3	Full match	No results	No results	No results	No match	No results	-4.91	243.863	244.87	2.754	5.84808e+06	1	0	0					2	22	8	No matches found	DDA for preferred ion	[M+H]+1
	FALSE		C7 H6 Br N2 O P	Full match	No results	No results	No results	No results	No results	1.26	243.94	244.948	11.399	189257	0	0	0					2	14	5	No matches found	No MS2	[M+H]+1
	FALSE		C3 H5 Cl N4 O3 S2	Full match	No results	No results	No results	No match	No results	2.3	243.95	244.957	3.737	3.01506e+06	6	0	0					3	25	9	No matches found	No MS2	[M+H]+1
	FALSE		C7 H12 N6 O4	Full match	No results	No results	No results	No match	No results	0.41	244.092	245.099	2.636	2.17648e+06	3	0	0					2	19	6	No matches found	DDA for preferred ion	[M+H]+1
	FALSE	2,2'-(propane-1,3-diylbis(oxy))bis-1,3,2-dioxaborinane	C9 H18 B2 O6	No results	No results	No results	No results	Full match	No results	-1.82	244.129	245.136	2.801	1.30755e+06	6	0	0					2	6	2	No matches found	DDA for preferred ion	[M+H]+1
	FALSE	C.I. Basic Orange 2	C12 H12 N4	No results	Invalid mass	No results	No results	No match	No results	-17.99	212.102	245.136	2.71	1.49625e+06	5	8	0	54.7	36.7			2	1	0	No matches found	DDA for preferred ion	[M+H+MeOH]+1
	FALSE		C2 H5 Cl N5 O3 P S	Full match	No results	No results	No results	No results	No results	-2.12	244.953	245.961	3.185	788052	0	0	0					2	29	11	No matches found	No MS2	[M+H]+1
	FALSE		C3 H2 N7 O P3	Full match	No results	No results	No results	No results	No results	0.67	244.954	245.961	2.863	554284	0	0	0					2	23	8	No matches found	No MS2	[M+H]+1
	FALSE		C6 H16 N9 P	Full match	No results	No results	No results	No match	No results	-1.53	245.126	246.134	0.844	4.21318e+07	14	0	0					2	27	10	No matches found	No MS2	[M+H]+1
	FALSE	Methyl-1-pentyl-1H-indole-3-carboxylate	C15 H19 N O2	No match	Invalid mass	No results	No results	No match	No results	12.84	245.145	246.152	3.562	4.95777e+07	2	1	0	32.2	20.7			3	5	2	No matches found	DDA for preferred ion	[M+H]+1
	FALSE	(1S,4S)-menthone-8-thioacetate	C12 H20 O2 S	Full match	No results	No results	No results	Full match	No results	-0.94	228.118	246.152	1.534	1.65269e+08	5	0	0					3	30	12	No matches found	DDA for preferred ion	[M+NH4]+1
	FALSE	Methyl-1-pentyl-1H-indole-3-carboxylate	C15 H19 N O2	No match	Invalid mass	No results	No results	No match	No results	13.24	245.145	246.152	1.855	9.16553e+08	2	1	0	33.8	20.9			4	19	5	No matches found	DDA for preferred ion	[M+H]+1
	FALSE	S-3-oxodecanoyl cysteamine	C12 H23 N O2 S	Full match	Invalid mass	No results	No results	Full match	No results	-0.44	245.145	246.152	1.53	1.65269e+08	2	4	0			38.4		3	30	12	No matches found	DDA for preferred ion	[M+H]+1
	FALSE	6,6-Diethoxy-N,N-diethyl-1-hexanamine	C14 H31 N O2	Full match	Invalid mass	No results	No results	Full match	No results	-0.44	245.235	246.243	1.495	1.19653e+07	1	2	0			38.4		4	18	5	No matches found	DDA for preferred ion	[M+H]+1
	FALSE			No results	No results	No results	No results	No results	No results		245.86	246.868	2.781	672713	0	0	0					2	11	4	No matches found	No MS2	[M+H]+1
	FALSE		C20 H6	Full match	No results	No results	No results	No match	No results	3.11	246.048	247.055	2.456	1.04834e+06	3	0	0					2	28	10	No matches found	DDA for preferred ion	[M+H]+1
A	FALSE	1-(4-methoxyphenyl)ethan-1-one 1-(1,4,5,6-tetrahydropyrimidin-2-yl)hydrazone	C13 H18 N4 O	Full match	Full match	No results	No results	Partial match	No results	0.11	246.148	247.155	1.895	1.0663e+08	2	2	0	61.7	23.6			2	4	1	No matches found	DDA for preferred ion	[M+H]+1
	FALSE	Geranylhydroquinone	C16 H22 O2	No results	No results	No results	No results	Partial match	Full match	-0.19	246.162	247.169	1.459	5.9781e+06	42	0	0					2	4	1	Single match found	DDA for other ion	[M+H]+1
	FALSE			No results	No results	No results	No results	No results	No results		246.452	247.459	7.001	387667	0	0	0					3	23	7	No matches found	DDA for preferred ion	[M+H]+1
	FALSE	4-Nitrothioanisole	C7 H7 N O2 S	Full match	No results	No results	No results	Full match	No results	-0.91	169.02	248.041	1.247	2.76414e+07	11	0	0					4	13	4	No matches found	DDA for other ion	[M+DMSO+H]+1
	FALSE	S,S-Dimethyl-N-(p-tolylsulfonyl)sulfoximine	C9 H13 N O3 S2	Full match	No results	No results	No results	Full match	No results	-0.58	247.034	248.041	1.252	2.76414e+07	2	0	0					4	13	4	No matches found	DDA for preferred ion	[M+H]+1
	FALSE	2,2,6,6-Tetramethyl-1,3-dithiane-4-thione	C8 H14 S3	Full match	No results	No results	No results	Full match	No results	-4.11	206.025	248.059	1.188	5.86013e+07	1	0	0					4	11	2	No matches found	DDA for preferred ion	[M+ACN+H]+1
	FALSE		C10 H17 N S3	Full match	No results	No results	No results	No match	No results	-3.2	247.052	248.059	1.186	5.86013e+07	3	0	0					4	11	2	No matches found	DDA for preferred ion	[M+H]+1
	FALSE			No results	No results	No results	No results	No results	No results		247.821	248.828	3.052	8.08873e+06	0	0	0					3	16	5	No matches found	DDA for preferred ion	[M+H]+1
	FALSE	4-Bromobenzyl bromide	C7 H6 Br2	No results	No results	No results	No results	Full match	No results	1.26	247.884	248.891	5.275	6.56434e+07	7	0	0					4	4	1	No matches found	DDA for preferred ion	[M+H]+1
	FALSE	1-Bromo-2,4,5-trifluorobenzene	C6 H2 Br F3	No results	Invalid mass	No results	No results	Full match	No results	-4.94	209.928	248.891	5.284	6.56434e+07	3	1	0			41.5		4	4	1	No matches found	DDA for preferred ion	[M+K]+1
	FALSE	Furazano[3,4-b]pyrazine, 4,5,6,7-tetrahydro-4,7-dinitro-	C4 H4 N6 O5	Full match	No results	No results	No results	Full match	No match	3.49	216.025	249.058	1.161	7.7841e+06	1	0	0					3	12	3	Single match found	DDA for preferred ion	[M+H+MeOH]+1
	FALSE		C5 H14 N8 P2	Full match	No results	No results	No results	No match	No match	-2.96	248.081	249.088	4.033	643514	37	0	0					2	16	6	Single match found	No MS2	[M+H]+1
	FALSE	1-(4-Amino-1,2,5-oxadiazol-3-yl)-7,7-dimethyl-1,5,6,7-tetrahydro-4H-benzotriazol-4-one	C10 H12 N6 O2	Full match	No results	No results	No results	Full match	No results	0.8	248.102	249.11	2.804	2.39883e+07	3	0	0					4	20	5	No matches found	DDA for preferred ion	[M+H]+1
	FALSE		C6 H5 N O6 P2	Full match	No results	No results	No results	No results	No results	-4.42	248.958	249.965	1.286	2.38416e+06	0	0	0					4	16	4	No matches found	DDA for preferred ion	[M+H]+1
	FALSE		C3 H9 N O6 P2 S	Full match	No results	No results	No results	No results	No results	2.15	248.963	249.97	8.796	7.76381e+06	0	0	0					3	20	7	No matches found	No MS2	[M+H]+1
	FALSE		C7 H11 N O6 P2	Full match	No results	No results	No results	No match	No results	-2.21	267.006	250.002	1.323	2.36428e+06	1	0	0					4	17	5	No matches found	DDA for preferred ion	[M+H-H2O]+1
	FALSE		C8 H11 N O2 S3	Full match	No results	No results	No results	Full match	No results	-0.34	248.995	250.002	1.234	4.95567e+06	1	0	0					4	17	5	No matches found	DDA for preferred ion	[M+H]+1
	FALSE	tert-butyl 1-benzyl-2-oxoethylcarbamate	C14 H19 N O3	Full match	No results	No results	No results	Full match	No results	-0.93	249.136	250.144	2.161	8.58362e+06	53	0	0					3	5	2	No matches found	No MS2	[M+H]+1
	FALSE			No results	No results	No results	No results	No results	No results		249.8	250.807	5.382	1.30433e+07	0	0	0					4	11	4	No matches found	DDA for preferred ion	[M+H]+1
	FALSE			No results	No results	No results	No results	No results	No results		749.402	250.808	4.912	2.87133e+06	0	0	0					3	13	4	No matches found	No MS2	[M+3H]+3
	FALSE	3,5-Dibrom-2-pyridinamin	C5 H4 Br2 N2	No results	No results	No results	No results	Full match	No results	-4.99	249.873	250.88	3.438	8.05828e+07	3	0	0					2	3	1	No matches found	DDA for preferred ion	[M+H]+1
	FALSE		C7 H10 N2 O8	Full match	No results	No results	No results	No match	No results	3.02	250.044	251.052	1.325	2.47514e+06	3	0	0					3	16	5	No matches found	DDA for preferred ion	[M+H]+1
	FALSE		C4 H12 N8 O P2	Full match	No results	No results	No results	No match	No results	-1.99	250.06	251.068	3.979	1.43228e+06	6	0	0					3	24	8	No matches found	No MS2	[M+H]+1
	FALSE	[Similar to: 2,3-di(acetyloxy)-3-cyano-1-[1,2-di(acetyloxy)ethyl]propyl acetate; ΔMass: -137.0560 Da]	C5 H12 Cl N8 P	Full match	Invalid mass	No results	No results	No match	No results	-2.12	250.061	251.068	4.807	5.0965e+07	6	11	0			38		4	15	4	No matches found	DDA for preferred ion	[M+H]+1
	FALSE	6-(3-hydroxybutan-2-yl)-5-(hydroxymethyl)-4-methoxy-2H-pyran-2-one	C11 H16 O5	No results	Invalid mass	No results	No results	No match	No results	96365.8	250.081	251.088	1.347	3.383e+06	5	1	0	34.3	32.8			2	15	5	No matches found	DDA for preferred ion	[M+H]+1
	FALSE	5,5'-methylenebis(1H-benzotriazole)	C13 H10 N6	Full match	No results	No results	No results	Not the top hit	No results	1.27	250.097	251.104	4.827	7.5713e+07	7	0	0					3	11	4	No matches found	No MS2	[M+H]+1
	FALSE	1,7,7-Trimethylbicyclo[2.2.1]hept-2-yl trifluoroacetate	C12 H17 F3 O2	No results	No results	No results	No results	Full match	No results	-0.46	250.118	251.125	2.731	2.76703e+07	8	0	0					4	24	9	No matches found	No MS2	[M+H]+1
	FALSE		C19 H5 O11 P3	Full match	No results	No results	No results	No results	No results	-1.55	501.904	251.959	12.326	327459	0	0	0					2	25	9	No matches found	DDA for other ion	[M+2H]+2
	FALSE	Tris(methylsulfonyl)amine	C3 H9 N O6 S3	Full match	No results	No results	No results	Full match	No results	-3.51	250.958	251.966	1.287	2.39536e+06	1	0	0					4	18	6	No matches found	DDA for preferred ion	[M+H]+1
	FALSE			No results	No results	No results	No results	No results	No results		172.95	251.972	13.018	187213	0	0	0					2	23	8	No matches found	DDA for preferred ion	[M+DMSO+H]+1
	FALSE		C6 H9 N3 O8	Full match	No results	No results	No results	No match	No results	-3.85	251.038	252.045	5.384	2.85128e+06	4	0	0					2	29	11	No matches found	DDA for preferred ion	[M+H]+1
	FALSE		C8 H13 N O8	Full match	No results	No results	No results	No match	No results	-1.29	251.064	252.071	4.865	312912	1	0	0					2	5	2	No matches found	No MS2	[M+H]+1
	FALSE		C6 H14 N5 O4 P	Full match	No results	No results	No results	No match	No match	3.22	251.079	252.086	1.345	3.35963e+06	23	0	0					2	15	5	Single match found	No MS2	[M+H]+1
	FALSE			No results	No results	No results	No results	No results	No results		251.16	252.167	1.213	1.1358e+06	0	0	0					2	18	7	No matches found	No MS2	[M+H]+1
	FALSE			No results	No results	No results	No results	No results	No results		251.452	252.46	9.02	443580	0	0	0					2	3	1	No matches found	DDA for other ion	[M+H]+1
	FALSE			No results	No results	No results	No results	No results	No results		755.518	252.847	2.574	1.48304e+06	0	0	0					2	16	6	No matches found	No MS2	[M+3H]+3
	FALSE		C7 H12 N2 O2 S3	Full match	No results	No results	No results	No match	No results	-0.5	252.006	253.013	1.518	1.60172e+08	1	0	0					4	9	3	No matches found	DDA for preferred ion	[M+H]+1
	FALSE		C4 H14 N8 O P2	Full match	No results	No results	No results	No match	No match	-2.88	252.076	253.083	3.748	1.45534e+06	12	0	0					2	30	11	Single match found	No MS2	[M+H]+1
	FALSE	Diethyl 3-chloro-2-hydroxypropylmalonate	C10 H17 Cl O5	Full match	Invalid mass	No results	No results	Full match	No results	-0.62	252.076	253.084	4.866	4.27603e+07	1	15	0			36		3	9	3	No matches found	DDA for preferred ion	[M+H]+1
[truncated: 3,664 more rows]
