# Supplementary material for: Proteomic and metabolomic analysis reveals new insights into quaternary amine metabolism in Citrobacter amalonaticus CJ25
Source: mSphere. 2025 Aug 25;10(9):e00421-25. doi: 10.1128/msphere.00421-25 (PMC12482172; doi:10.1128/msphere.00421-25)
Supplement: File S2 — Proteomics annotations for choline and glucose. [file msphere.00421-25-s0002.xlsx]

## Sheet: Sheet1
Accession Number	Choline A	Choline B	Choline C	Glucose A	Glucose B	Glucose C	Putative Annotation
UPI0004A0EB9A	42	32	23	946	355	1335	deoxyribose-phosphate aldolase
UPI0004A0BCEF	16	24	11	243	153	280	thymidine phosphorylase
UPI00049EA6F7	74	43	58	4	1	0	serine transporter
UPI00049EAA2D	178	137	120	2544	887	1855	serine transporter
UPI000F68A119	12	14	18	0	0	1	acetyl-CoA C-acetyltransferase
UPI001787AF4A	25	8	8	0	0	0	L-glyceraldehyde 3-phosphate reductase
UPI0004A09152	16	9	6	0	0	0	zinc transporter
UPI00178823F3	59	33	35	6	0	0	ATP-dependent helicase HrpA
UPI00049F9CB3	62	39	53	9	7	4	methyl-galactoside transport system substrate-binding protein
UPI0004D7C243	28	19	18	3	1	4	2-octaprenylphenol hydroxylase
UPI00101F2EA7	13	10	15	0	0	0	heat shock protein HslJ
UPI0005C505A6	175	81	88	25	14	12	L-cysteine desulfidase
UPI0004A08F95	19	31	33	3	0	0	demethylmenaquinone methyltransferase/2-methoxy-6-polyprenyl-1,4-benzoquinol methylase
UPI0017878CEA	67	27	23	5	0	1	translocation and assembly module TamB
UPI0004A057B0	14	8	11	0	1	1	Mg2+-importing ATPase
UPI0017882D5F	33	43	36	6	0	0	glucokinase
UPI0004A009C3	51	49	42	12	5	4	simple sugar transport system substrate-binding protein
UPI0004A0A577	79	54	50	10	0	0	inorganic pyrophosphatase
UPI00049F265C	63	29	23	6	1	3	galactarate dehydratase
UPI00049F5DFD	130	47	54	611	218	742	pyruvate kinase
UPI0004A003C3	0	0	0	4	8	8	putative (di)nucleoside polyphosphate hydrolase
UPI00049F18C1	17	10	9	2	0	0	CBS domain containing-hemolysin-like protein
UPI0004D96B8D	26	10	13	3	1	0	LacI family repressor for deo operon, udp, cdd, tsx, nupC, and nupG
UPI0004A03EBD	48	54	34	331	130	544	phosphopentomutase
UPI0004A18889	31	35	35	108	146	209	6-phosphofructokinase 1
UPI0006BA17D5	35	33	29	5	5	10	aryl-alcohol dehydrogenase-like predicted oxidoreductase
UPI00049F44D3	90	92	59	15	0	0	fructose-1,6-bisphosphatase I
UPI0005C6643C	6	10	11	44	32	53	4-alpha-glucanotransferase
UPI0004A01EC9	11	8	4	70	29	173	outer membrane protein X
UPI0004A00355	47	32	17	177	233	345	nitrite reductase (NADH) large subunit
UPI0017885EC3	12	22	10	166	47	138	pyrroline-5-carboxylate reductase
UPI00178886F6	20	11	6	1	1	1	uncharacterized protein YgbK (DUF1537 family)
UPI0004D59413	13	7	8	35	30	43	PTS system glucose-specific IIC component
UPI0004D617A1	57	13	8	0	1	1	aspartate ammonia-lyase
UPI00164F5271	17	15	9	2	1	3	dihydroxyacetone kinase-like protein
UPI0008F38C1A	26	23	16	3	4	7	2-octaprenyl-6-methoxyphenol hydroxylase
UPI001788104D	84	86	65	393	171	598	purine-nucleoside phosphorylase
UPI00049F6AC9	2	10	5	49	26	44	GTP cyclohydrolase I
UPI00015761F2	0	2	1	42	8	59	nitrogen regulatory protein P-II 2
UPI0004A0093A	189	99	103	1297	282	895	phosphoglycerate kinase
UPI0004A069F0	235	186	290	72	51	90	3-isopropylmalate/(R)-2-methylmalate dehydratase large subunit
UPI0004A0C1F4	105	58	54	427	134	487	fructose-bisphosphate aldolase class II
UPI00073398C0	10	17	11	1	1	3	putative aminopeptidase FrvX
UPI0017883EED	69	22	29	8	5	9	molybdate transport system ATP-binding protein
UPI0005C44403	6	8	8	1	0	0	translocation and assembly module TamA
UPI00049EAFAF	2	2	2	13	16	10	nitrite reductase (NADH) small subunit
UPI0017881A22	96	49	77	227	672	2068	2,3-bisphosphoglycerate-independent phosphoglycerate mutase
UPI0004D551FD	70	29	48	3	9	15	carbon starvation protein CstA
UPI0017882627	1	0	0	4	6	7	peptide/nickel transport system substrate-binding protein
UPI00049FBEA5	958	304	271	146	67	141	pyruvate,water dikinase
UPI0005C71AF3	5	13	13	1	0	1	4-hydroxy-tetrahydrodipicolinate synthase
UPI001787D14D	19	8	12	27	40	61	starch phosphorylase
UPI00049F4EB7	493	195	179	2217	485	1963	enolase
UPI000B614604	8	4	6	0	0	0	uncharacterized protein YaiL (DUF2058 family)
UPI0017882004	0	0	0	5	2	10	hypothetical protein
UPI0005C6C1CB	15	13	5	2	0	0	aryl-alcohol dehydrogenase-like predicted oxidoreductase
UPI001788841A	19	8	13	1	2	5	hypothetical protein
UPI0004A0C6F7	0	2	0	4	9	9	molecular chaperone IbpA
UPI00049EFBCC	398	236	150	108	34	64	phosphoenolpyruvate carboxykinase (ATP)
UPI0004DAC09F	3	5	8	0	0	0	two-component system sensor histidine kinase DcuS
UPI00049EBA01	10	12	8	180	22	90	uridine phosphorylase
UPI001787A914	17	14	8	4	2	1	putative glutathione S-transferase
UPI00049F5C19	7	9	5	0	1	1	lactaldehyde reductase			alcohol dehydrogenase
UPI00049FF67C	1	0	0	4	4	3	urea transport system substrate-binding protein
UPI00178792E6	1	1	0	66	4	29	autotransporter family porin
UPI00049FF287	2	5	7	35	13	80	dipeptide transport system permease protein
UPI0004A02B63	9	2	5	16	31	18	orotate phosphoribosyltransferase
UPI0017887277	30	11	23	4	6	3	L,D-transpeptidase ErfK/SrfK
UPI00178845B5	46	23	19	12	0	0	pyruvate-ferredoxin/flavodoxin oxidoreductase
UPI00049FB55A	0	0	0	7	16	2	GDPmannose 4,6-dehydratase
UPI00049FA9DD	3	1	1	4	10	12	anaerobic ribonucleoside-triphosphate reductase activating protein
UPI0004A178F9	57	47	32	157	75	312	FKBP-type peptidyl-prolyl cis-trans isomerase SlyD
UPI0012CB78E2	18	8	9	0	4	1	6-phospho-beta-glucosidase
UPI0004D59A1D	87	15	14	8	0	0	D-lactate dehydrogenase
UPI0004A088C6	16	21	14	85	145	42	phage shock protein A
UPI0004A112C1	9	15	11	4	2	1	fructose-specific phosphotransferase system IIC component
UPI0004D84076	3	0	2	5	10	10	formate hydrogenlyase transcriptional activator
UPI00049F2261	2	2	4	6	25	43	cytidine deaminase
UPI001787A5C1	2	0	0	2	9	12	formate hydrogenlyase subunit 6
UPI0004A01FE2	9	7	5	0	1	1	PTS system cellobiose-specific IIB component
UPI0004D440A1	2	10	8	0	0	0	uncharacterized SAM-binding protein YcdF (DUF218 family)
UPI0004D8ADE5	374	119	130	784	296	698	phosphoenolpyruvate carboxylase
UPI0004D349DE	34	20	16	12	0	0	ribosome-associated protein
UPI00076B83DB	3	10	4	0	0	0	esterase
UPI0017878352	3	1	3	5	10	29	tagaturonate reductase
UPI00049F4AFE	224	48	60	5	13	42	outer membrane protein
UPI0004A04C0D	2	1	1	5	4	20	GDP-mannose pyrophosphatase NudK
UPI000621E2A1	2	9	10	0	0	0	L-rhamnonate dehydratase
UPI00076B76FD	4	12	10	1	1	1	leucyl aminopeptidase
UPI0004A1318A	4	9	8	20	38	34	molecular chaperone IbpB
UPI0004A0B2E3	2	0	0	2	4	7	hydrogenase 3 maturation protease
UPI00049F5635	1022	244	224	2581	609	2689	glyceraldehyde 3-phosphate dehydrogenase
UPI0004A09749	48	8	7	5	0	0	universal stress protein F
UPI0006BA5DCD	2	0	0	3	5	5	formate hydrogenlyase maturation protein HycH
