# Supplementary material for: Proteomic and metabolomic analysis reveals new insights into quaternary amine metabolism in Citrobacter amalonaticus CJ25
Source: mSphere. 2025 Aug 25;10(9):e00421-25. doi: 10.1128/msphere.00421-25 (PMC12482172; doi:10.1128/msphere.00421-25)
Supplement: File S3 — Proteomics annotation for carnitine and glucose. [file msphere.00421-25-s0003.xlsx]

## Sheet: Sheet1
Accession Number	Carnitine A	Carnitine B	Carnitine C	Glucose A	Glucose B	Glucose C	Putative Annotation
UPI0004A18040	41	38	43	0	0	0	acyl-CoA dehydrogenase
UPI0004A0EB9A	21	26	21	946	355	1335	deoxyribose-phosphate aldolase
UPI0004A00355	1	5	5	177	233	345	nitrite reductase (NADH) large subunit
UPI0017885262	30	36	25	1	2	1	3-hydroxyacyl-CoA dehydrogenase/enoyl-CoA hydratase/3-hydroxybutyryl-CoA epimerase
UPI00049EA6F7	41	56	70	4	1	0	serine transporter
UPI00049F9CB3	98	95	68	9	7	4	serine transporter
UPI0004A048F8	0	0	0	6	6	8	biofilm protein TabA
UPI001787A02F	19	19	12	0	0	0	electron transfer flavoprotein-quinone oxidoreductase
UPI0004A057B0	17	17	21	0	1	1	Mg2+-importing ATPase
UPI001787EA4F	16	18	13	1	0	0	electron transfer flavoprotein alpha subunit
UPI0004A0BCEF	17	18	18	243	153	280	thymidine phosphorylase
UPI001787B8DD	57	51	87	0	0	0	3-hydroxyacyl-CoA dehydrogenase/enoyl-CoA hydratase/3-hydroxybutyryl-CoA epimerase/enoyl-CoA isomerase
UPI0004D56464	1	0	5	184	180	149	dipeptide transport system substrate-binding protein
UPI0006229AA5	15	17	28	0	0	0	acetyl-CoA acyltransferase
UPI00049EAA2D	135	162	160	2544	887	1855	acetaldehyde dehydrogenase/alcohol dehydrogenase
UPI001787AF4A	14	14	15	0	0	0	L-glyceraldehyde 3-phosphate reductase
UPI0004A055C8	28	22	22	0	0	1	crotonobetainyl-CoA hydratase
UPI00049F5C19	15	24	18	0	1	1	lactaldehyde reductase
UPI00049F5F7E	29	21	18	0	1	0	2,4-dienoyl-CoA reductase (NADPH2)
UPI001787B30B	39	36	26	3	2	2	acetyl-CoA synthetase
UPI00049EAFAF	0	0	1	13	16	10	nitrite reductase (NADH) small subunit
UPI0004A09152	10	11	10	0	0	0	zinc transporter
UPI00049FC754	76	90	85	15	16	23	glycerol dehydrogenase
UPI0004A08F95	30	33	38	3	0	0	demethylmenaquinone methyltransferase/2-methoxy-6-polyprenyl-1,4-benzoquinol methylase
UPI00164F5271	19	30	20	2	1	3	dihydroxyacetone kinase-like protein
UPI0004D7C243	21	21	24	3	1	4	2-octaprenylphenol hydroxylase
UPI00073340BA	19	20	15	1	2	1	acetyltransferase
UPI0017887B7B	20	25	20	3	1	0	glyceraldehyde 3-phosphate dehydrogenase
UPI00049EC513	0	0	0	5	4	4	dipeptide transport system permease protein
UPI00076B000B	16	15	7	0	0	0	electron transfer flavoprotein beta subunit
UPI0005C71AF3	23	27	19	1	0	1	4-hydroxy-tetrahydrodipicolinate synthase
UPI00049FF287	1	0	1	35	13	80	dipeptide transport system permease protein
UPI0004DAC09F	12	10	13	0	0	0	two-component system sensor histidine kinase DcuS
UPI001787E1FF	9	14	10	1	0	0	gluconate 5-dehydrogenase
UPI0006BA17D5	29	45	43	5	5	10	aryl-alcohol dehydrogenase-like predicted oxidoreductase
UPI00049F5DFD	46	52	56	611	218	742	pyruvate kinase
UPI0004A01EC9	3	5	4	70	29	173	outer membrane protein X
UPI00101F2EA7	13	15	6	0	0	0	heat shock protein HslJ
UPI001158F024	8	7	8	0	0	0	L-seryl-tRNA(Ser) seleniumtransferase
UPI001020F75C	21	24	24	5	2	3	NAD(P)-dependent dehydrogenase (short-subunit alcohol dehydrogenase family)
UPI0004A009C3	45	48	38	12	5	4	simple sugar transport system substrate-binding protein
UPI0017878CEA	25	34	28	5	0	1	translocation and assembly module TamB
UPI0004DA42F8	16	14	8	1	1	0	L-carnitine CoA-transferase
UPI00049F80B6	3	2	3	15	33	30	dipeptide transport system ATP-binding protein
UPI0004D96B8D	15	17	15	3	1	0	LacI family repressor for deo operon, udp, cdd, tsx, nupC, and nupG
UPI00049FBF2C	30	33	29	7	4	4	fumarate reductase subunit C
UPI0004A09A22	32	16	7	0	0	0	crotonobetainyl-CoA dehydrogenase
UPI001787D5F5	9	12	7	0	0	0	uncharacterized protein YodC (DUF2158 family)
UPI0004A03EBD	37	40	35	331	130	544	phosphopentomutase
UPI00049F18C1	12	9	10	2	0	0	CBS domain containing-hemolysin-like protein
UPI0005C698D0	5	8	8	0	0	0	CBS domain containing-hemolysin-like protein
UPI0008E274FD	9	11	7	0	1	1	acetyl esterase
UPI0005C6C1CB	13	24	13	2	0	0	aryl-alcohol dehydrogenase-like predicted oxidoreductase
UPI0005C44403	7	10	13	1	0	0	translocation and assembly module TamA
UPI0004D98AA8	6	9	8	0	0	0	SAM-dependent methyltransferase
UPI0004D4D230	12	16	15	0	1	1	simple sugar transport system ATP-binding protein
UPI0005C505A6	65	70	83	25	14	12	L-cysteine desulfidase
UPI00076B39C0	1	2	0	15	13	10	nitric oxide dioxygenase
UPI001788104D	67	55	55	393	171	598	purine-nucleoside phosphorylase
UPI001787A7A1	8	7	7	0	0	0	peptide-methionine (S)-S-oxide reductase
UPI000621E2A1	10	21	15	0	0	0	L-rhamnonate dehydratase
UPI00076B76FD	12	20	18	1	1	1	leucyl aminopeptidase
UPI0017887FC6	34	30	78	2	0	0	isocitrate lyase
UPI00178823F3	21	19	24	6	0	0	ATP-dependent helicase HrpA
UPI00049F9FF2	8	7	5	0	0	0	DNA-binding GntR family transcriptional regulator
UPI00049FA060	15	16	11	46	73	102	uncharacterized protein YeeX (DUF496 family)
UPI0017881A22	34	39	56	227	672	2068	2,3-bisphosphoglycerate-independent phosphoglycerate mutase
UPI00073398C0	12	16	13	1	1	3	putative aminopeptidase FrvX
UPI0004A178F9	20	23	30	157	75	312	FKBP-type peptidyl-prolyl cis-trans isomerase SlyD
UPI00049F08BA	6	5	7	0	0	0	PTS system sorbose-specific IIB component
UPI00049F44D3	63	57	68	15	0	0	fructose-1,6-bisphosphatase I
UPI0017885EC3	12	12	15	166	47	138	pyrroline-5-carboxylate reductase
UPI00178812F4	40	45	55	5	8	1	malate synthase
UPI00049EE9E4	12	17	13	0	1	1	L-idonate 5-dehydrogenase
UPI00049FDB87	8	8	5	0	0	0	tripartite ATP-independent transporter DctP family solute receptor
UPI0004A0A31F	0	0	0	1	3	5	hypothetical protein
UPI0017882D5F	18	23	25	6	0	0	glucokinase
UPI0012C9B757	26	36	32	1	7	1	acetyl-CoA acyltransferase
UPI001787A5C1	0	0	0	2	9	12	formate hydrogenlyase subunit 6
UPI0004A138D5	14	20	10	4	0	0	L-arabinose transport system substrate-binding protein
UPI0004A0B2E3	0	0	0	2	4	7	hydrogenase 3 maturation protease
UPI0005C9B102	0	0	0	5	3	1	malate dehydrogenase (quinone)
UPI00049F3183	6	5	4	0	0	0	L-carnitine/gamma-butyrobetaine antiporter
UPI00049FB9EE	11	11	7	0	2	1	3-keto-5-aminohexanoate cleavage enzyme
UPI00049EA231	10	6	6	0	1	1	anaerobic C4-dicarboxylate transporter DcuB
UPI0004A01FE2	12	14	5	0	1	1	PTS system cellobiose-specific IIB component
UPI0004D5DE6F	37	32	32	209	82	138	NADH dehydrogenase
UPI0004A12F22	0	1	0	4	13	21	electron transport protein HydN
UPI0004A060EA	6	7	6	0	0	1	ribokinase
UPI0004A1697D	5	5	5	0	0	0	PTS system cellobiose-specific IIC component
UPI0017887844	5	8	5	0	0	1	L-xylulokinase
UPI00049F265C	14	21	26	6	1	3	galactarate dehydratase
UPI00049F6AC9	7	7	4	49	26	44	GTP cyclohydrolase I
UPI0004A0467E	8	5	5	0	1	0	tripartite ATP-independent transporter DctP family solute receptor
UPI0004A0EC4F	30	46	38	16	9	10	fumarate reductase iron-sulfur subunit
UPI0004A0719E	29	42	32	11	4	1	nicotinamidase-related amidase
UPI0008F38C1A	19	14	18	3	4	7	2-octaprenyl-6-methoxyphenol hydroxylase
UPI0004A051A9	1	3	3	10	50	38	dipeptide transport system ATP-binding protein
UPI0004D440A1	8	8	9	0	0	0	uncharacterized SAM-binding protein YcdF (DUF218 family)
UPI0004A0B35C	5	7	5	0	0	0	DNA-binding IclR family transcriptional regulator
UPI00049F77D4	17	20	13	5	0	0	Fe-S-cluster-containing dehydrogenase component
UPI00049EAB02	69	72	56	27	4	5	succinate dehydrogenase / fumarate reductase flavoprotein subunit
UPI001787A914	10	15	13	4	2	1	putative glutathione S-transferase
UPI001787CE7B	14	17	13	5	1	1	pseudouridine-5'-phosphate glycosidase
UPI00049F29AA	1	0	0	3	2	3	Rho-binding antiterminator
UPI0004A0AE2B	7	8	7	0	1	2	hypothetical protein
UPI0004A045BA	6	12	9	0	1	0	carbon starvation protein
UPI0012CB78E2	12	15	10	0	4	1	6-phospho-beta-glucosidase
UPI00178886F6	7	9	8	1	1	1	uncharacterized protein YgbK (DUF1537 family)
UPI0004A03F87	14	14	13	6	1	0	aldehyde dehydrogenase
UPI00049ECF03	12	8	4	0	0	0	erythritol transport system substrate-binding protein
UPI0004D75F9C	5	12	5	0	0	1	simple sugar transport system ATP-binding protein
UPI00178845B5	29	28	29	12	0	0	pyruvate-ferredoxin/flavodoxin oxidoreductase
UPI0004D59413	10	16	7	35	30	43	PTS system glucose-specific IIC component
UPI0005CA67D4	14	16	16	5	4	3	putative hydrolase of the HAD superfamily
UPI00049F744B	8	7	7	1	1	1	gentisate 1,2-dioxygenase
UPI00049F5F4F	28	26	6	0	0	0	simple sugar transport system substrate-binding protein
UPI0017885A13	6	6	7	0	1	1	two-component system sensor histidine kinase HydH
UPI0004A0532A	100	116	86	58	24	30	malate dehydrogenase (oxaloacetate-decarboxylating)(NADP+)
UPI0006BA5DCD	0	1	0	3	5	5	formate hydrogenlyase maturation protein HycH
UPI00049FC987	98	137	102	54	10	8	aspartate ammonia-lyase
UPI0017883D2C	5	9	4	1	0	0	putative acyl-CoA dehydrogenase
UPI0004A1318A	6	2	7	20	38	34	molecular chaperone IbpB
UPI0004D729FE	5	8	3	0	0	0	Mn-containing catalase
UPI00049ED88D	1	3	4	47	9	50	ferritin
UPI001787D14D	12	12	11	27	40	61	starch phosphorylase
UPI0004A0C6F7	1	1	1	4	9	9	molecular chaperone IbpA
UPI00015761F2	1	5	3	42	8	59	nitrogen regulatory protein P-II 2
UPI0004A074E9	41	11	7	1	0	1	uncharacterized protein involved in high-affinity Fe2+ transport
UPI001787EAB2	1	2	1	10	4	5	preprotein translocase subunit YajC
UPI0004D60CC1	0	0	0	1	2	1	para-aminobenzoate synthetase component 2
UPI0017887FB8	48	70	47	24	0	1	L-asparaginase
UPI0004D94B6C	12	7	8	1	0	0	ubiquinone biosynthesis protein
UPI0004A0003A	6	6	3	0	0	0	BASS family bile acid:Na+ symporter
UPI0017882FAE	22	17	4	0	0	0	outer membrane autotransporter protein
UPI001787F845	8	14	9	0	1	1	putative YjhG/YagF family dehydratase
UPI00049F4EB7	240	265	252	2217	485	1963	enolase
UPI00049F5635	232	260	270	2581	609	2689	glyceraldehyde 3-phosphate dehydrogenase
UPI0004A0A577	20	17	24	10	0	0	inorganic pyrophosphatase
UPI0004A0093A	187	149	118	1297	282	895	phosphoglycerate kinase
UPI0004D4DF7D	94	69	60	27	21	31	ornithine carbamoyltransferase
UPI00049F4A05	1	0	0	4	7	2	hypothetical protein
UPI0005C7566A	47	43	65	300	111	406	glycyl-tRNA synthetase beta chain
UPI0004A00794	0	0	0	1	3	2	polar amino acid transport system substrate-binding protein
UPI00049FB088	2	2	1	9	4	11	uncharacterized protein (TIGR00743 family)
UPI00076B6C9C	15	11	6	2	1	1	N-acetylmuramoyl-L-alanine amidase
UPI00049FF9F0	1	0	3	9	7	66	GntR family negative regulator for fad regulon and positive regulator of fabA
UPI00178792E6	197	256	106	66	4	29	autotransporter family porin
UPI0001813D8D	34	24	29	228	55	245	ATP-dependent Clp protease protease subunit
UPI00178804D9	8	5	4	0	0	1	uncharacterized protein YfdQ (DUF2303 family)
UPI0004A0D841	0	0	0	1	22	18	long-subunit fatty acid transport protein
UPI00049EE1C7	30	34	31	2	4	7	regulator of nucleoside diphosphate kinase
UPI00049FB55A	1	1	0	7	16	2	GDPmannose 4,6-dehydratase
UPI0017879099	23	20	18	4	7	6	NAD(P)H-hydrate epimerase
UPI0004A0C1F4	96	84	82	427	134	487	fructose-bisphosphate aldolase class II
UPI0004A02D28	0	0	0	2	1	4	formate hydrogenlyase subunit 4
UPI0004A09749	16	14	14	5	0	0	universal stress protein F
UPI0004A1846F	23	27	20	11	5	4	potassium efflux system protein
UPI00049F8BDC	1	2	1	3	6	22	ADP-ribosylglycohydrolase
UPI001787D108	36	50	40	18	13	10	fumarate hydratase class I
UPI0004A0DFA8	318	380	354	71	102	258	fumarate reductase flavoprotein subunit
UPI0017883C73	9	8	7	0	1	3	alpha-glucosidase
UPI0004A088C6	15	20	18	85	145	42	phage shock protein A
UPI001787CD84	4	2	1	37	4	22	cell division protein ZapE
UPI001787B4A8	93	84	93	312	176	822	acetylornithine/N-succinyldiaminopimelate aminotransferase
UPI001787BCBE	2	11	7	32	86	183	formate hydrogenlyase subunit 5
UPI0004D66EE1	5	9	6	0	1	1	hydroxypyruvate isomerase
UPI00049F2556	10	10	14	5	0	1	regulator of protease activity HflC (stomatin/prohibitin superfamily)
UPI0004D341A5	12	6	7	0	0	0	methyl-accepting chemotaxis protein-3 (ribose and galactose sensor receptor)
UPI00049FB812	18	11	5	2	1	1	YtfJ family uncharacterized protein
UPI0004A04C0D	1	2	2	5	4	20	GDP-mannose pyrophosphatase NudK
UPI000F660388	1	0	3	41	15	170	5-methyltetrahydropteroyltriglutamate--homocysteine methyltransferase
UPI0004A0304F	1	1	0	39	1	21	Rrf2 family iron-sulfur cluster assembly transcriptional regulator
UPI00049EE2D3	2	3	2	35	6	75	4-hydroxybutyrate dehydrogenase/sulfolactaldehyde 3-reductase
UPI0004DA23C6	32	25	32	125	42	170	GMP synthase (glutamine-hydrolysing)
UPI0002B6147D	0	0	1	6	3	1	phage shock protein B
UPI00049F081F	439	448	464	2820	898	3632	formate C-acetyltransferase
UPI0005C60C6E	1	3	1	5	4	23	L-threonylcarbamoyladenylate synthase
UPI0017882004	14	28	13	5	2	10	hypothetical protein
UPI0004D7A428	1	3	2	35	4	20	putative lipoprotein
UPI00049FE5AD	9	16	5	1	0	0	simple sugar transport system substrate-binding protein
UPI0004D349DE	16	19	15	12	0	0	ribosome-associated protein
UPI00049EA868	8	10	4	3	0	0	acid phosphatase (class B)
UPI0004D488BF	1	0	0	0	31	23	multiple stress resistance protein BhsA
UPI00049EF61B	4	3	2	5	10	23	5'-deoxynucleotidase
UPI00049F0DFC	3	5	3	9	24	12	outer membrane protein OmpA-like peptidoglycan-associated protein
UPI001788783E	1	2	1	8	17	3	phage shock protein C
UPI0005CB0286	0	2	0	9	4	2	D-erythro-7,8-dihydroneopterin triphosphate epimerase
UPI001788164F	61	55	67	162	138	1030	S-adenosylmethionine synthetase
UPI0004A174A2	10	12	4	0	0	1	iron(III) transport system substrate-binding protein
UPI00049F2261	4	6	3	6	25	43	cytidine deaminase
UPI0005B35774	7	19	14	1	5	1	zinc resistance-associated protein
UPI0004D59A1D	15	11	21	8	0	0	D-lactate dehydrogenase
UPI0004D617A1	6	8	7	0	1	1	aspartate ammonia-lyase
UPI0005C68541	1	0	0	16	19	0	quinoprotein glucose dehydrogenase
UPI0004A102F1	1	2	1	2	24	90	formate hydrogenlyase regulatory protein HycA
UPI00049EBA01	17	21	13	180	22	90	uridine phosphorylase
UPI000CE27686	57	55	53	502	88	521	aspartate-semialdehyde dehydrogenase
UPI001787BB91	10	13	7	2	1	1	two-component system response regulator AtoC
UPI00049F109F	31	20	25	233	39	166	4-hydroxy-tetrahydrodipicolinate reductase
UPI00178866A1	1	0	0	2	10	1	hypothetical protein
